# Supplementary material for: Proteomic Characterization of SAS Cell-Derived Extracellular Vesicles in Relation to Both BPA and Neutron Irradiation Doses
Source: Cells. 2023 Jun 6;12(12):1562. doi: 10.3390/cells12121562 (PMC10296566; doi:10.3390/cells12121562)
Supplement: Supplementary file 1 [file cells-12-01562-s001.zip › Supplementary_Table_S1.xlsx]

## Sheet: Suppl.Table_S1
Table S1. Complete list of the distinct human master proteins detected with at least one unique peptide in SAS derived EVs treated or not with BPA (BPA+ and BPA-) and with different times and doses of neutron irradiation (0 min - 0 Gy, 10 min - 1.9 Gy, 60 min - 11.3 Gy). For each protein are reported: Uniprot Accession, Description, Gene name, Unique Peptides, MW, pI, average Peptide Spectrum Mat…
Accession	Description	Gene name	Unique Peptides	MW [kDa]	calc. pI	BPA+ 0 min 0 Gy 6h		BPA+ 0 min 0 Gy 24h		BPA+ 10 min 1.9 Gy 6h		BPA+ 10 min 1.9 Gy 24h		BPA+ 60 min 11.3 Gy 6h		BPA+ 60 min 11.3 Gy 24h		BPA- 0 min 0 Gy 6h		BPA- 0 min 0 Gy 24h		BPA- 10 min 1.9 Gy 6h		BPA- 10 min 1.9 Gy 24h		BPA- 60 min 11.3 Gy 6h		BPA- 60 min 11.3 Gy 24h
						aPSM	Freq	aPSM	Freq	aPSM	Freq	aPSM	Freq	aPSM	Freq	aPSM	Freq	aPSM	Freq	aPSM	Freq	aPSM	Freq	aPSM	Freq	aPSM	Freq	aPSM	Freq
Q86SU0	Immunoglobulin-like domain-containing receptor 1	ILDR1	1	62.8	8.81	131.065	6	152.407	6	122.681	6	135.562	6	99.8528	6	141.732	6	122.26	6	95.1311	6	101.696	6	105.261	6	83.8953	6	117.598	6
P01023	Alpha-2-macroglobulin	A2M	1	163.2	6.46	33.95	6	25.7979	6	24.8687	6	26.5135	6	28.9385	6	19.1484	6	33.0486	6	34.2899	6	36.5315	6	31.5032	6	42.0836	6	29.1272	6
O14901	Krueppel-like factor 11	KLF11	1	55.1	8.09	16.238	6	15.7955	6	25.6051	6	21.5373	6	23.1197	6	19.4933	6	3.42526	6	5.594	6	5.41559	5	7.21561	6	3.25873	5	7.48998	6
P69905	Hemoglobin subunit alpha	HBA1	1	15.2	8.68	14.8766	6	12.0705	6	15.01	6	9.94771	6	13.2283	6	12.6163	6	18.2654	6	19.2971	6	21.7586	6	13.7839	6	19.322	6	14.2895	6
Q07864	DNA polymerase epsilon catalytic subunit A	POLE	1	261.4	6.39	10.9495	6	8.66394	6	8.13626	5	9.60387	6	9.52212	6	7.11569	6	12.0769	6	11.8577	6	13.3784	6	15.2346	6	14.467	6	14.9888	6
P08697	Alpha-2-antiplasmin	SERPINF2	1	54.5	6.29	5.41259	6	5.24739	6	6.63001	6	6.73472	6	6.78819	6	3.0362	5	0	0	0	0	0	0	0	0	0	0	0	0
E5RJE4	PH and SEC7 domain-containing protein 3 (Fragment)	PSD3	1	18.9	7.01	3.40086	6	3.01765	6	2.73754	4	2.68666	5	3.79519	6	2.47036	6	2.99987	6	2.44231	5	1.23573	5	1.83111	4	1.62935	4	1.67569	6
A0A024R6I7	Alpha-1-antitrypsin	SERPINA1	2	46.7	5.59	2.00356	6	1.31693	5	2.6997	6	2.45698	4	4.17224	6	2.63846	6	0.377416	3	0.867948	3	0	0	0.607039	2	0.3153	2	1.1877	2
Q4G0Z9	Minichromosome maintenance domain-containing protein 2	MCMDC2	1	76.2	7.12	2.06103	6	2.18629	5	2.30897	5	2.79499	6	2.50208	5	2.21148	5	2.93716	6	3.89336	6	4.28623	6	2.98169	5	4.6203	6	3.04079	6
Q6ZRS2	Helicase SRCAP	SRCAP	1	343.3	5.96	3.78951	6	2.22166	5	2.42319	6	1.77538	4	0.401849	2	1.65484	5	0.986754	3	1.31539	3	1.06706	3	1.38556	4	2.46988	5	1.05132	5
A0A0A0MQW6	A disintegrin and metalloproteinase with thrombospondin motifs 10	ADAMTS10	1	120.8	7.94	2.24853	6	3.14624	6	0.639213	4	3.26681	6	1.48143	5	1.06706	4	2.34115	6	2.59448	6	1.76404	4	2.67993	6	2.89048	6	3.34628	6
A1A519	Protein FAM170A	FAM170A	1	37.1	5.03	1.52882	5	0.971114	4	1.99932	4	1.51279	5	1.52367	5	3.72181	6	0.246002	2	0.353262	1	0.34472	2	0.840439	2	0.674771	3	0.327442	1
Q99567	Nuclear pore complex protein Nup88	NUP88	1	83.5	5.69	2.0681	6	0.809197	5	1.47355	4	1.90259	5	2.53439	4	1.76457	5	0.67592	4	0.610851	2	0.338958	2	0.778521	4	0.937736	3	0.745129	3
Q8TF39	Zinc finger protein 483	ZNF483	2	85	8.57	0.883456	2	1.80624	4	3.13951	5	1.26908	4	1.96182	4	1.11763	3	0.117334	1	0	0	0	0	0	0	0	0	0	0
Q9NU22	Midasin	MDN1	1	632.4	5.68	1.62253	6	1.47474	5	2.0188	5	1.3275	4	2.52744	6	1.19599	4	2.08781	5	2.28137	5	2.62216	6	1.88113	4	2.82125	6	2.21806	6
C9K0D4	Myeloid leukemia factor 1	MLF1	1	27.2	9.42	1.00452	3	1.82226	5	1.8773	4	1.14154	5	1.72318	6	0.787756	4	0.224	1	0	0	0	0	0.394241	1	0.569348	2	0.321043	1
J3KQ26	Armadillo repeat-containing protein 5	ARMC5	1	108	8.18	1.47945	4	1.07192	5	1.4198	4	1.10096	3	1.05415	2	0.403069	2	0.952363	3	1.50268	4	0.91492	3	1.17898	5	1.60828	6	1.79018	4
A6NNS2	Dehydrogenase/reductase SDR family member 7C	DHRS7C	1	34.9	8.47	0.363691	1	0.142841	1	0.74239	2	0.722377	4	1.18558	5	2.17037	6	1.72966	5	2.46962	6	1.75293	5	1.97088	4	2.75861	6	1.47737	4
Q68CQ4	Digestive organ expansion factor homolog	DIEXF	1	87	5.88	0.275078	2	0.547557	1	0.760123	3	1.39023	3	1.10921	3	1.05254	3	0.285897	2	0.234667	1	0.289883	1	0	0	0	0	0.174135	1
Q6UB98	Ankyrin repeat domain-containing protein 12	ANKRD12	1	235.5	7.01	1.14635	4	1.27408	5	1.05183	5	0.856142	4	0.355813	1	0.414551	3	1.31723	5	1.0659	3	2.62232	6	2.25973	5	2.31306	5	2.86079	6
O43684	Mitotic checkpoint protein BUB3	BUB3	1	37.1	6.84	0.876919	3	0.800534	4	0.803496	4	0.928105	4	0.720611	3	0.717349	3	1.48219	6	0.879409	3	0.740869	4	0.330739	1	1.00349	3	0.321043	1
P01008	Antithrombin-III	SERPINC1	1	52.6	6.71	1.03341	4	1.52557	6	0.439357	2	0.794217	3	0.527411	2	0.456297	1	3.71687	6	2.48826	4	2.93793	5	1.52205	5	4.14548	6	2.12053	5
Q5FYB0	Arylsulfatase J	ARSJ	1	67.2	9.01	0.334816	2	0.891918	3	0.720512	3	0.868205	2	0.751398	3	0.78044	4	1.82472	4	2.1389	5	2.29531	5	1.51347	4	1.12576	4	1.75777	5
P19823	Inter-alpha-trypsin inhibitor heavy chain H2	ITIH2	1	106.4	6.86	0.422077	2	0.569659	4	0.912481	3	0.778828	5	0.912729	4	0.623883	3	0	0	0	0	0	0	0	0	0	0	0	0
Q9UBQ6	Exostosin-like 2	EXTL2	1	37.4	8.95	0.832785	4	0.130027	1	0.575114	3	0.484541	2	1.61645	3	0.564793	3	0.378483	2	0	0	0.188092	1	0.216141	1	0	0	0.160521	1
Q99590	Protein SCAF11	SCAF11	1	164.6	8.41	0.432304	2	0.764758	3	0.812363	4	0.768761	3	1.05859	3	0.299121	2	0.128669	1	0	0	0	0	0.15257	1	0.251429	1	0.348269	1
A0A2R8Y872	Putative ATP-dependent RNA helicase TDRD12	TDRD12	1	151.1	6.34	0.74836	2	0.411835	3	0.476716	2	0.436974	2	1.72123	4	0.291351	2	0.224	1	0	0	0.194016	1	0.191008	1	0	0	0.182519	1
Q8TCU4	Alstrom syndrome protein 1	ALMS1	2	460.8	6.28	0.307041	1	0.555406	2	1.31001	4	0.139604	1	0.832434	1	0.937109	4	0.352669	2	0.185264	1	0.150704	1	0.19712	1	0	0	0.337856	2
P31629	Transcription factor HIVEP2	HIVEP2	3	268.9	6.96	0.504491	2	0.629199	3	0.311899	1	0.145799	1	1.84693	3	0.605631	2	0.128669	1	0.176631	1	0.377625	1	0	0	0.190271	1	0.203637	1
A2RUR9	Coiled-coil domain-containing protein 144A	CCDC144A	1	165	5.36	0.450402	2	0.109511	1	0.575114	3	0.576578	3	1.31882	4	0.866571	4	0.380161	2	0.596562	3	0.782765	3	0.496108	1	0.169931	1	0.160521	1
D6RI11	Complexin-1	CPLX1	1	12.5	4.86	1.01263	4	0.277703	2	0.575355	2	0.278813	2	0.859198	2	0.661406	3	0	0	0	0	0	0	0	0	0	0	0	0
Q8TF17	SH3 domain and tetratricopeptide repeat-containing protein 2	SH3TC2	1	144.7	6.37	0.623165	3	0.781399	4	0.483264	3	0.802774	4	0.415143	2	0.526269	3	0.260082	2	0.176631	1	0	0	0	0	0.145369	1	0.203637	1
O60235	Transmembrane protease serine 11D	TMPRSS11D	1	46.2	8.38	0.332549	2	0.384826	3	0.365652	2	0.645335	2	1.63331	3	0.228149	1	0	0	0	0	0.188813	1	0	0	0.189539	1	0	0
P53804	E3 ubiquitin-protein ligase TTC3	TTC3	2	229.7	7.52	0.322646	2	0.130027	1	0.595307	3	0.440481	2	1.15312	5	0.932488	3	0.623418	3	0.577765	3	0	0	0.865325	3	0.781323	2	1.26018	4
Q9NX45	Spermatogenesis- and oogenesis-specific basic helix-loop-helix-containing protein 2	SOHLH2	1	46.9	7.17	0.827137	2	1.10497	4	0	0	0.205334	1	1.01335	4	0.268368	2	0.131414	1	0.185264	1	0.188092	1	0.165369	1	0.251429	1	0.182519	1
P09622	Dihydrolipoyl dehydrogenase, mitochondrial	DLD	1	54.1	7.85	0.150704	1	0.159483	1	0.209703	1	0.427695	3	0.991661	3	1.32617	3	0.131414	1	0	0	0.289883	1	0.191008	1	0.145369	1	0.203637	1
Q7Z7M0	Multiple epidermal growth factor-like domains protein 8	MEGF8	1	302.9	6.87	0.422401	1	0.285682	1	0	0	2.49469	3	0	0	0	0	0	0	0.176631	1	0	0	0.30514	1	0.339863	1	0	0
O14792	Heparan sulfate glucosamine 3-O-sulfotransferase 1	HS3ST1	1	35.8	8.84	0	0	0.904455	3	0.320766	2	0.503099	2	0.713627	3	0.668268	2	0.483414	2	0	0	0.144941	1	0.191008	1	0.33564	2	0	0
P14550	Aldo-keto reductase family 1 member A1	AKR1A1	1	36.6	6.79	0.526565	3	0	0	0.784817	4	0.850668	2	0.405004	2	0.377482	2	0.477734	2	1.18862	5	0.150704	1	0.762951	3	0.189539	1	1.09975	3
Q09MP3	RAD51-associated protein 2	RAD51AP2	2	133.8	7.34	0.514394	2	0.384826	3	0.209703	1	0.410667	1	0.614091	3	0.619716	4	0.996929	4	1.47269	4	0.219023	1	1.55147	3	0	0	0.541493	3
Q86UE3	Zinc finger protein 546	ZNF546	1	98.3	8.6	0	0	1.06617	3	0.437844	2	0.557626	2	0.308623	2	0.365435	2	0.377416	3	0.234667	1	0.363964	2	0.890349	2	0.145369	1	0	0
Q8NA72	Centrosomal protein POC5	POC5	1	63.3	7.42	0.48552	3	0	0	0.320766	2	0.854602	2	0.297203	2	0.52727	3	0.260082	2	0.170519	1	0.150704	1	0	0	0.264947	1	0	0
Q9Y6V0	Protein piccolo	PCLO	3	560.4	6.47	0.181845	1	0.556903	2	0.455718	2	0.638417	3	0.418297	2	0.228149	1	0	0	0	0	0	0	0	0	0	0	0	0
Q9Y2K3	Myosin-15	MYH15	1	224.5	5.85	0.335366	2	0.159483	1	0.164816	1	0	0	0.415143	2	1.18857	4	0.131414	1	0	0	0.150704	1	0.19712	1	0	0	0	0
Q12882	Dihydropyrimidine dehydrogenase [NADP(+)]	DPYD	2	111.3	7.05	0	0	0.159483	1	0.362354	1	0.285008	2	0.857636	3	0.534039	4	0	0	0	0	0.150704	1	0.225023	1	0	0	0	0
Q02750	Dual specificity mitogen-activated protein kinase kinase 1	MAP2K1	1	43.4	6.62	0.777573	4	0.289509	2	0.15595	1	0.550271	2	0	0	0.377482	2	0	0	0	0	0	0	0.36249	2	0	0	0	0
Q8IZA3	Histone H1.8	H1-8	1	35.8	11.27	0.332549	2	0.142841	1	0.521602	2	0.616001	1	0.240391	1	0.228149	1	0.117334	1	0.411298	2	0.434824	1	0.619264	2	0.781323	2	0.356653	2
A0A2R8Y471	Uncharacterized protein	RALGDS	1	108.2	6.18	0	0	0.39008	1	0	0	1.32	1	0.174752	1	0.149334	1	0.117334	1	0	0	0	0	0.225023	1	0.190271	1	0.203637	1
E9PIL2	Ankyrin repeat domain-containing protein 42	ANKRD42	1	59.2	6.34	0.422077	2	0	0	0.600582	2	0.351133	2	0.355813	1	0.268368	2	0	0	0.234667	1	0	0	0	0	0	0	0	0
Q2M3V2	Ankyrin repeat domain-containing protein SOWAHA	SOWAHA	1	57.4	10.18	0	0	0	0	0.995053	4	0.514682	3	0.227097	1	0.261052	2	0	0	0	0	0	0	0	0	0	0	0	0
A6NGQ3	Non-specific serine/threonine protein kinase	OBSCN	1	972.4	5.99	0.692256	3	0.349049	2	0.421484	2	0	0	0.344393	2	0.142018	1	0	0	0	0	0.194016	1	1.25992	3	0.502858	1	0.673748	3
Q9HCG7	Non-lysosomal glucosylceramidase	GBA2	1	104.6	5.92	0	0	0.298218	2	0.421484	2	0.500015	3	0.240391	1	0.417701	2	0.131414	1	0	0	0.595927	3	0.191008	1	0	0	0	0
Q6Q4G3	Aminopeptidase Q	LVRN	1	113.2	5.63	0.291504	2	0	0	0.518303	2	0.354216	2	0.130716	1	0.493366	3	0.128669	1	0.732422	2	1.23319	3	0.19712	1	0.3153	2	0.443965	1
Q5VWP3	Muscular LMNA-interacting protein	MLIP	1	50.4	6.38	0.307041	1	0.395193	2	0.302087	2	0	0	0.227097	1	0.4892	3	0.297436	2	0	0	0	0	0.216141	1	0.52591	2	0	0
O60346	PH domain leucine-rich repeat-containing protein phosphatase 1	PHLPP1	1	184.6	6.28	0	0	0.285682	1	0.164816	1	1.11602	3	0	0	0.1232	1	0.168767	1	0.98784	4	0.333754	2	0.858638	4	1.35018	4	0.710398	4
O14986	Phosphatidylinositol 4-phosphate 5-kinase type-1 beta	PIP5K1B	1	61	6.86	0	0	0.318965	1	0.619021	2	0.139209	1	0.576601	2	0	0	0.300181	2	0.234667	1	0	0	0	0	0.190271	1	0.203637	1
O14715	RANBP2-like and GRIP domain-containing protein 8	RGPD8	2	198.9	6.49	0	0	0.159483	1	0	0	0.139209	1	1.26906	3	0	0	0.131414	1	0	0	0	0	0	0	0	0	0.160521	1
H0Y4C9	Collagen alpha-1(XXI) chain (Fragment)	COL21A1	1	12.5	8.44	0	0	0.300665	2	0.13727	1	0.887128	2	0.240391	1	0	0	1.29134	3	0.523782	2	0.338958	2	0.15257	1	0.869756	2	1.00622	4
H0Y7V4	Dynein heavy chain 8, axonemal	DNAH8	1	478,6	6,11	0.134278	1	0	0	0	0	0.294682	2	0.584784	3	0.534039	4	0	0	0	0	0	0	0.165369	1	0	0	0	0
P0C7M7	Acyl-coenzyme A synthetase ACSM4, mitochondrial	ACSM4	1	65.7	8.59	0.332549	2	0.300665	2	0	0	0.278813	2	0.297203	2	0.261052	2	0.571998	4	0.188092	1	0.564997	2	0.61028	1	0.516376	2	0.498377	3
Q9NVP4	Double zinc ribbon and ankyrin repeat-containing protein 1	DZANK1	1	82.1	8.06	0.304224	2	0.159483	1	0.209703	1	0.145799	1	0.647268	2	0	0	0.283152	2	0.358611	2	0.194016	1	0.191008	1	0	0	0.147988	1
A0A0U1RQQ9	SCY1-like protein 2	SCYL2	1	104	8.22	0	0	0	0	0.630347	3	0.278813	2	0.393584	2	0.149788	1	0.565334	2	0.422759	2	0.382108	2	0.225023	1	0.264947	1	0.377771	2
C9J784	MyoD family inhibitor domain-containing protein (Fragment)	MDFIC	1	14.5	8.5	0.648673	3	0.142841	1	0.164816	1	0.294682	2	0.174752	1	0	0	0.655595	3	0.170519	1	0.921782	4	1.47186	5	0.875846	4	0.856267	4
O60449	Lymphocyte antigen 75	LY75	1	198.2	6.67	0.478998	3	0.168191	1	0.345993	2	0	0	0.305469	2	0.1232	1	0.246002	2	0.543875	3	0.483899	2	0.542963	3	0.4417	2	0	0
H0Y4W2	Transformation/transcription domain-associated protein	TRRAP	2	438.6	8.12	0	0	0.109511	1	0	0	0	0	0.739851	2	0.552403	3	0	0	0.358611	2	0.407835	2	0.191008	1	0.145369	1	0.348269	1
P34897	Serine hydroxymethyltransferase, mitochondrial	SHMT2	1	56	8.53	0.181845	1	0.407729	3	0.164816	1	0	0	0.344393	2	0.265218	2	0.168767	1	0.170519	1	0.194016	1	0.191008	1	0.264947	1	0.512146	3
Q8N9K5	Zinc finger protein 565	ZNF565	1	62.4	8.21	0.153521	1	0	0	0.164816	1	0	0	0.630177	2	0.410385	3	0.561535	2	0.605194	2	0.983959	4	0.764032	1	0.529893	1	0.966594	2
C9K0C9	CDK5 regulatory subunit-associated protein 2 (Fragment)	CDK5RAP2	1	15.1	5.02	0.304224	2	0.298218	2	0.13727	1	0.139604	1	0.227097	1	0.242234	2	0.131414	1	0.170519	1	0	0	0.191008	1	0.145369	1	0.485844	3
F5GXD1	A-kinase anchor protein 7 isoform gamma	AKAP7	1	40.1	8.09	0.614082	1	0	0	0	0	0	0	0	0	0.721515	3	0	0	0.587929	2	1.043	4	0.699956	3	0	0	0.501577	2
Q96I51	RCC1-like G exchanging factor-like protein	RCC1L	1	50	8.4	0.1408	1	0.272867	2	0.164816	1	0	0	0.480781	1	0.261052	2	0.300181	2	0	0	0	0	0	0	0	0	0.643166	3
E9PI41	Exosome complex component RRP41 (Fragment)	EXOSC4	1	28.3	6.44	0.181845	1	0	0	0.476716	2	0	0	0.647268	2	0	0	0	0	0	0	0	0	0	0	0	0	0	0
A2RRH5	WD repeat-containing protein 27	WDR27	1	90	7.9	0.363691	1	0.109511	1	0.329633	1	0.35921	2	0.130716	1	0	0	0	0	0.59045	3	0.52043	2	0.382016	1	0.4417	2	0.203637	1
Q6SA08	Testis-specific serine/threonine-protein kinase 4	TSSK4	1	37.4	8.57	0.150704	1	0	0	0.256667	1	0.279207	1	0.454194	1	0.149788	1	0	0	0.407246	2	0.596648	2	0	0	0.145369	1	0.337856	2
Q8TDR0	TRAF3-interacting protein 1	TRAF3IP1	1	78.6	7.93	0	0	0.109511	1	0	0	0.139209	1	0.647268	2	0.377936	2	0	0	0.523782	2	0.407115	2	0.191008	1	0.644024	2	0.52468	2
B9EG95	ZNF682 protein	ZNF682	1	59.1	8.97	0.181845	1	0.168191	1	0.412617	2	0.139604	1	0.371107	2	0	0	0.705338	2	0.373355	2	0.188813	1	0.67507	1	0.264947	1	0.528759	2
O15084	Serine/threonine-protein phosphatase 6 regulatory ankyrin repeat subunit A	ANKRD28	2	112.9	6.25	0.526565	3	0.132473	1	0	0	0.278419	1	0.166487	1	0.149334	1	0	0	0	0	0	0	0	0	0	0	0	0
A2RRP1	Neuroblastoma-amplified sequence	NBAS	1	268.4	5.96	0	0	0.275314	2	0.731304	2	0.205334	1	0	0	0	0	0.417515	3	0.370527	1	0.188813	1	0.15257	1	0.190271	1	0.330507	2
I1E4Y6	GRB10-interacting GYF protein 2	GIGYF2	1	152.4	5.6	0	0	0.650133	1	0.274541	1	0	0	0	0	0.268822	2	0.117334	1	0.221982	1	0	0	0.216141	1	0	0	0	0
A8MXZ9	Myosin-binding protein C, cardiac-type	MYBPC3	1	140.6	6.65	0	0	0.142841	1	0.390879	2	0	0	0.658688	2	0	0	0	0	0	0	0	0	0.191008	1	0	0	0.160521	1
H7C2K3	SUN domain-containing protein 1 (Fragment)	SUN1	1	46.9	7.15	0.181845	1	0.252352	2	0	0	0.580084	3	0.166487	1	0	0	0.131414	1	0	0	0.407115	2	0.15257	1	0	0	0.51199	2
P49368	T-complex protein 1 subunit gamma	CCT3	1	60.5	6.49	0.307041	1	0.142841	1	0	0	0	0	0.480781	1	0.238068	1	0.378483	2	0	0	0	0	0	0	0.145369	1	0	0
Q96ME1	F-box/LRR-repeat protein 18	FBXL18	1	88.3	8.32	0	0	0	0	0.256667	1	0.702266	2	0.177906	1	0	0	0	0	0	0	0	0	0	0	0	0	0	0
Q9H0E9	Bromodomain-containing protein 8	BRD8	1	135.3	4.6	0	0	0	0	0	0	0	0	1.13064	5	0	0	0	0	0	0	0	0	0	0	0	0	0	0
Q9UII4	E3 ISG15--protein ligase HERC5	HERC5	1	116.8	7.65	0.181845	1	0.168191	1	0	0	0	0	0	0	0.769958	4	0.283152	2	0	0	0.626858	2	0.191008	1	0.189539	1	0	0
Q96HA7	Tonsoku-like protein	TONSL	1	150.8	6.42	0	0	0.298218	2	0.365652	2	0.148882	1	0	0	0.268368	2	0.128669	1	0.234667	1	0.219023	1	0.432282	1	0	0	0	0
A0A6Q8PGB1	Centrosomal protein of 290 kDa	CEP290	2	323	5.96	0.517211	2	0.168191	1	0.15595	1	0	0	0.227097	1	0	0	0	0	0.221982	1	0.188813	1	0	0	0.502858	1	0	0
H3BR13	RNA exonuclease 5 (Fragment)	REXO5	1	18.4	8.19	0.181845	1	0	0	0.494449	1	0.145799	1	0.240391	1	0	0	0	0	0	0	0	0	0	0	0.516376	2	0	0
Q8WXB4	Zinc finger protein 606	ZNF606	2	91.8	7.88	0.194016	1	0	0	0.44917	2	0	0	0	0	0.407235	2	0	0	0	0	0	0	0	0	0	0	0	0
O75369	Filamin-B	FLNB	2	278	5.73	0.488886	2	0	0	0	0	0	0	0.406877	2	0.119034	1	0	0	0.364723	2	0	0	0	0	0.516376	2	0.324243	2
Q96QA5	Gasdermin-A	GSDMA	1	49.3	5.29	0.1408	1	0.268994	2	0	0	0	0	0.584911	2	0	0	0	0	0.170519	1	0.144941	1	0	0	0	0	0	0
P54577	Tyrosine--tRNA ligase, cytoplasmic	YARS1	2	59.1	7.05	0	0	0	0	0	0	0	0	0.584784	3	0.396188	2	0	0	0	0	0	0	0	0	0	0	0	0
P59910	DnaJ homolog subfamily B member 13	DNAJB13	1	36.1	7.87	0.134278	1	0.260053	1	0.256667	1	0.205334	1	0	0	0.1232	1	0	0	0	0	0	0	0	0	0	0	0	0
Q9UF12	Hydroxyproline dehydrogenase	PRODH2	1	58.8	8.6	0	0	0.109511	1	0.15595	1	0.148882	1	0.406877	2	0.149788	1	0	0	0	0	0	0	0.165369	1	0	0	0	0
Q96C45	Serine/threonine-protein kinase ULK4	ULK4	1	142.4	6.29	0.291504	2	0.168191	1	0.181177	1	0.139209	1	0.174752	1	0	0	0	0	0	0	0	0	0.225023	1	0	0	0	0
Q5VWZ2	Lysophospholipase-like protein 1	LYPLAL1	1	26.3	7.84	0.134278	1	0.142841	1	0.15595	1	0.205334	1	0.166487	1	0.142018	1	0	0	0	0	0	0	0.53408	3	0.190271	1	0	0
P15907	Beta-galactoside alpha-2,6-sialyltransferase 1	ST6GAL1	2	46.6	9.01	0.134278	1	0	0	0.209703	1	0.139209	1	0.227097	1	0.228149	1	0	0	0.170519	1	0	0	0	0	0	0	0	0
A0A2R8Y596	Breast cancer anti-estrogen resistance protein 1	BCAR1	1	97.8	5.63	0	0	0.311032	2	0	0	0.148882	1	0	0	0.466217	2	0.168767	1	0.234667	1	0.194016	1	0	0	0.189539	1	0	0
Q9UBC7	Galanin-like peptide	GALP	1	12.5	6.29	0.363691	1	0.142841	1	0.419405	1	0	0	0	0	0	0	0	0	0	0	0	0	0	0	0	0	0	0
Q5TZA2	Rootletin	CROCC	1	228.4	5.5	0.194016	1	0	0	0	0	0.205334	1	0.401849	2	0.119034	1	1.47996	3	1.19836	4	1.62614	4	1.04296	3	1.47643	6	1.1186	4
Q8N9V7	Protein TOPAZ1	TOPAZ1	1	190.8	7.87	0	0	0	0	0	0	0.908759	4	0	0	0	0	0.224	1	0	0	0	0	0	0	0	0	0	0
O15042	U2 snRNP-associated SURP motif-containing protein	U2SURP	1	118.2	8.47	0.363691	1	0	0	0.181177	1	0.354216	2	0	0	0	0	0	0	0	0	0	0	0	0	0	0	0	0
Q03001	Dystonin	DST	1	860.1	5.25	0	0	0	0	0.181177	1	0	0	0.704081	3	0	0	0	0	0	0	0.150704	1	0	0	0	0	0.147988	1
H3BQK9	Microtubule-actin cross-linking factor 1, isoforms 1/2/3/5	MACF1	2	860.5	5.38	0.194016	1	0	0	0	0	0	0	0.174752	1	0.500682	3	0.224	1	0	0	0	0	0	0	0	0	0	0
Q5VTM2	Arf-GAP with GTPase, ANK repeat and PH domain-containing protein 9	AGAP9	1	77.9	7.9	0.1408	1	0.130027	1	0	0	0	0	0.227097	1	0.361268	2	0	0	0	0	0.438045	1	0	0	0	0	0.203637	1
A6NM36	Leucine-rich repeat-containing protein 30	LRRC30	1	34	9.33	0	0	0	0	0	0	0.580084	3	0	0	0.268822	2	0	0	0	0	0	0	0	0	0	0	0	0
A0A087X1N7	Nebulin	NEB	1	990.2	9.01	0	0	0.130027	1	0	0	0	0	0.227097	1	0.474549	2	0	0	0	0	0.144941	1	0	0	0	0	0	0
P13378	Homeobox protein Hox-D8	HOXD8	1	31.9	8.5	0.307041	1	0.508532	3	0	0	0	0	0	0	0	0	0	0	0.405186	2	0.34472	2	0.191008	1	0	0	0.160521	1
A0A669KB38	Dynein heavy chain 10, axonemal	DNAH10	1	528.4	5.85	0	0	0	0	0	0	0.410667	1	0.174752	1	0.228149	1	0	0	0	0	0	0	0	0	0	0	0	0
M0QZR4	Rho guanine nucleotide exchange factor 1	ARHGEF1	1	108.3	6.15	0	0	0	0	0.46637	2	0.205334	1	0.130716	1	0	0	0	0	0	0	0	0	0	0	0.440968	2	0.147988	1
Q8WXG6	MAP kinase-activating death domain protein	MADD	1	183.2	6.04	0	0	0.451438	2	0.346973	2	0	0	0	0	0	0	0.597617	3	0.529131	2	1.00558	4	0.15257	1	2.27687	6	0	0
J3KQ21	Ankyrin repeat and MYND domain-containing protein 1	ANKMY1	2	115	6.18	0	0	0.300665	2	0	0	0.139209	1	0.352659	2	0	0	0	0	0	0	0	0	0	0	0	0	0	0
A0A1W2PNU4	RANBP2-like and GRIP domain-containing protein 2	RGPD2	1	197.1	6.2	0.153521	1	0.109511	1	0	0	0	0	0.371107	2	0.149334	1	0	0	0	0	0	0	0	0	0	0	0	0
A0A087WVY5	Cilia- and flagella-associated protein 57	CFAP57	1	148.9	6.01	0	0	0	0	0	0	0.22	1	0.177906	1	0.377482	2	0	0	0	0	0	0	0	0	0	0	0	0
O75343	Guanylate cyclase soluble subunit beta-2	GUCY1B2	1	70.3	8.63	0	0	0	0	0	0	0.139209	1	0.177906	1	0.456297	1	0	0	0	0	0	0	0	0	0	0	0	0
Q96HA1	Nuclear envelope pore membrane protein POM 121	POM121	1	127.6	10.56	0.150704	1	0	0	0.390879	2	0	0	0	0	0.228149	1	0.154483	1	0	0	0	0	0	0	0	0	0	0
K7ENC8	Zinc finger protein 225	ZNF225	1	10.7	6.3	0	0	0	0	0.181177	1	0	0	0.454194	1	0.119034	1	0	0	0	0	0	0	0	0	0	0	0	0
Q3LIE5	Manganese-dependent ADP-ribose/CDP-alcohol diphosphatase	ADPRM	1	39.5	5.59	0	0	0.260053	1	0	0	0.139604	1	0	0	0.347183	2	0	0	0	0	0	0	0	0	0	0	0	0
Q8WXX0	Dynein heavy chain 7, axonemal	DNAH7	1	460.9	6	0.181845	1	0	0	0.164816	1	0	0	0	0	0.396188	2	0	0	0	0	0	0	0	0	0	0	0	0
F8WAT3	Eukaryotic translation initiation factor 2A	EIF2A	2	7.9	4.55	0.150704	1	0	0	0.164816	1	0.288486	2	0.130716	1	0	0	0	0	0	0	0.150704	1	0	0	0.169931	1	0	0
Q9NXG0	Centlein	CNTLN	2	161.5	8.15	0.194016	1	0	0	0	0	0	0	0	0	0.536735	2	0	0	0	0	0	0	0	0	0	0	0	0
A0A6Q8NVI4	AT-rich interactive domain-containing protein 1B	ARID1B	2	249,1	6,83	0	0	0	0	0	0	0.278419	1	0.439339	2	0	0	0	0	0.176631	1	0	0	0.225023	1	0	0	0	0
Q5VZ89	DENN domain-containing protein 4C	DENND4C	1	212.6	6.83	0	0	0	0	0.337126	2	0.3658	2	0	0	0	0	0	0	0	0	0	0	0.19712	1	0	0	0	0
A6NL46	Putative UPF0607 protein ENSP00000332738	LOC103889393	1	37.8	10.95	0	0	0	0	0.320766	2	0.139209	1	0	0	0.238068	1	0	0	0.419931	2	0.407835	2	0.216141	1	0.190271	1	0.147988	1
A0A0U1RR37	Uncharacterized protein C1orf232	C1orf232	1	20.3	4.65	0	0	0.109511	1	0.44917	2	0	0	0.130716	1	0	0	0	0	0.405186	2	0.765657	2	0.450047	1	0.145369	1	0	0
Q9Y4E6	WD repeat-containing protein 7	WDR7	1	163.7	6.92	0	0	0.130027	1	0	0	0	0	0.177906	1	0.377482	2	0.154483	1	0	0	0.144941	1	0.30514	1	0	0	0	0
E7EVI1	Double-stranded RNA-binding protein Staufen homolog 2	STAU2	1	43.2	9.79	0	0	0.109511	1	0	0	0	0	0.174752	1	0.377482	2	0.168767	1	0.221982	1	0.150704	1	0	0	0	0	0.295977	1
O75330	Hyaluronan mediated motility receptor	HMMR	3	84	5.83	0.334816	2	0	0	0.181177	1	0	0	0	0	0.142018	1	0	0	0	0	0.52043	2	0	0	0	0	0	0
Q96L96	Alpha-protein kinase 3	ALPK3	2	201.1	7.58	0.181845	1	0.159483	1	0	0	0	0	0.166487	1	0.142018	1	0.224	1	0	0	0	0	0.191008	1	0.169931	1	0	0
O76074	cGMP-specific 3',5'-cyclic phosphodiesterase	PDE5A	3	99.9	6.09	0	0	0	0	0.256667	1	0	0	0.227097	1	0.149788	1	0	0	0	0	0	0	0	0	0	0	0	0
O43175	D-3-phosphoglycerate dehydrogenase	PHGDH	1	56.6	6.71	0	0	0.132473	1	0.181177	1	0	0	0.166487	1	0.142018	1	0	0	0	0	0.150704	1	0	0	0	0	0	0
P11277	Spectrin beta chain, erythrocytic	SPTB	1	246.3	5.27	0	0	0	0	0	0	0	0	0.467488	2	0.149334	1	0.117334	1	0	0	0	0	0	0	0	0	0	0
Q96DM3	Regulator of MON1-CCZ1 complex	RMC1	1	74.9	7.83	0.134278	1	0.130027	1	0.346973	2	0	0	0	0	0	0	0.128669	1	0.188092	1	0.150704	1	0	0	0	0	0	0
Q07352	mRNA decay activator protein ZFP36L1	ZFP36L1	1	36.3	7.96	0	0	0.142841	1	0.15595	1	0.145799	1	0.166487	1	0	0	0.131414	1	0	0	0	0	0	0	0	0	0.203637	1
Q14CZ0	UPF0472 protein C16orf72	C16orf72	1	30.9	7.91	0.153521	1	0.142841	1	0.164816	1	0.145799	1	0	0	0	0	0.131414	1	0	0	0	0	0	0	0	0	0	0
Q8N699	Myc target protein 1	MYCT1	1	26.6	9.83	0	0	0	0	0	0	0.148882	1	0.332974	1	0.1232	1	0.400485	3	0	0	0	0	0	0	0	0	0	0
Q3V5L5	Alpha-1,6-mannosylglycoprotein 6-beta-N-acetylglucosaminyltransferase B	MGAT5B	1	89.5	8.35	0.281601	1	0.109511	1	0.209703	1	0	0	0	0	0	0	0.579414	2	0.347151	2	0.188092	1	0.598157	2	0.251429	1	0.365038	1
Q96PQ5	Putative protein phosphatase inhibitor 2-like protein 1	PPP1R2P1	1	22.8	4.83	0	0	0.142841	1	0.302087	2	0.148882	1	0	0	0	0	0	0	0	0	0	0	0	0	0	0	0	0
P46063	ATP-dependent DNA helicase Q1	RECQL	2	73.4	7.88	0	0	0	0	0	0	0.440001	1	0	0	0.149788	1	0	0	0	0	0	0	0	0	0	0	0	0
A0A0A0MRF6	A-kinase anchor protein 9	AKAP9	2	453.2	4.98	0.284982	2	0	0	0.164816	1	0.139209	1	0	0	0	0	0.355414	2	0	0	0.144941	1	0	0	0	0	0	0
P10275	Androgen receptor	AR	1	99.1	6.42	0.316124	2	0	0	0	0	0.148882	1	0	0	0.119034	1	0	0	0	0	0	0	0	0	0	0	0	0
A0A590UJ89	Enhancer of polycomb homolog 1	EPC1	1	6.9	5.97	0	0	0.264947	1	0	0	0.139604	1	0.174752	1	0	0	0	0	0	0	0	0	0	0	0	0	0	0
O60242	Adhesion G protein-coupled receptor B3	ADGRB3	1	171.4	7.06	0.153521	1	0	0	0	0	0	0	0	0	0.422775	2	0.308966	1	0.596562	3	0	0	0.778521	4	0	0	0	0
Q6UB99	Ankyrin repeat domain-containing protein 11	ANKRD11	2	297.7	7.11	0.194016	1	0.132473	1	0	0	0	0	0.240391	1	0	0	0.131414	1	0	0	0	0	0.165369	1	0	0	0	0
E7EVV8	Fanconi anemia core complex-associated protein 100	FAAP100	1	56.6	6.76	0	0	0	0	0.13727	1	0.139209	1	0.166487	1	0.1232	1	0	0	0.234667	1	0	0	0	0	0	0	0	0
Q9UKF2	Disintegrin and metalloproteinase domain-containing protein 30	ADAM30	1	88.9	7.61	0	0	0	0	0	0	0	0	0.130716	1	0.433823	2	0.154483	1	0	0	0.582048	1	0.666187	2	0.190271	1	0.182519	1
P32004	Neural cell adhesion molecule L1	L1CAM	2	139.9	6.24	0.134278	1	0	0	0.164816	1	0.145799	1	0	0	0.119034	1	0	0	0	0	0	0	0	0	0	0	0	0
A0A0A0MTS7	Titin	TTN	2	3992.2	6.39	0	0	0	0	0.15595	1	0	0	0.166487	1	0.228149	1	0	0	0.538526	2	0.144941	1	0.394241	1	0.882668	3	0.322123	2
Q6AHZ1	Zinc finger protein 518A	ZNF518A	2	166.7	9.28	0	0	0	0	0.419405	1	0	0	0.130716	1	0	0	0.117334	1	0	0	0	0	0	0	0	0	0	0
P09327	Villin-1	VIL1	1	92.6	6.39	0	0	0	0	0	0	0.145799	1	0.401849	2	0	0	0.495817	3	0.185264	1	0	0	0.937203	4	0.529402	2	0.699694	3
Q9Y5H9	Protocadherin alpha-2	PCDHA2	1	102	5.2	0.335366	2	0	0	0.209703	1	0	0	0	0	0	0	0	0	0.176631	1	0	0	0	0	0	0	0.163721	1
Q92805	Golgin subfamily A member 1	GOLGA1	1	88.1	5.27	0	0	0	0	0	0	0	0	0.166487	1	0.377482	2	0	0	0	0	0	0	0	0	0	0	0	0
Q15643	Thyroid receptor-interacting protein 11	TRIP11	2	227.4	5.26	0.181845	1	0	0	0	0	0	0	0.130716	1	0.228149	1	0	0	0	0	0	0	0	0	0	0	0	0
Q969S2	Endonuclease 8-like 2	NEIL2	1	36.8	6.79	0	0	0	0	0	0	0	0	0.537594	3	0	0	0	0	0.170519	1	0	0	0	0	0	0	0.147988	1
Q96M94	Kelch-like protein 15	KLHL15	1	69.7	6.4	0.388032	1	0	0	0	0	0	0	0	0	0.149334	1	0	0	0	0	0	0	0	0	0	0	0	0
O75935	Dynactin subunit 3	DCTN3	1	21.1	5.47	0.153521	1	0.142841	1	0	0	0	0	0.240391	1	0	0	0	0	0.234667	1	0	0	0.19712	1	0	0	0	0
Q8IVF2	Protein AHNAK2	AHNAK2	3	616.2	5.36	0	0	0.159483	1	0	0	0.148882	1	0	0	0.228149	1	0	0	0	0	0	0	0	0	0.145369	1	0	0
Q96KR1	Zinc finger RNA-binding protein	ZFR	1	116.9	9.04	0	0	0.132473	1	0	0	0	0	0.401849	2	0	0	0	0	0	0	0	0	0	0	0.190271	1	0	0
Q9UJT0	Tubulin epsilon chain	TUBE1	1	52.9	6.64	0	0	0	0	0.390879	2	0	0	0	0	0.142018	1	0	0	0	0	0.533532	3	0.317939	2	0.57008	2	0	0
A6NCS4	Homeobox protein Nkx-2.6	NKX2-6	1	32.1	9.88	0.363691	1	0	0	0.164816	1	0	0	0	0	0	0	0	0	0.234667	1	0	0	0	0	0	0	0	0
Q8TCZ7	Putative uncharacterized protein encoded by LINC00308	LINC00308	1	6	8.57	0	0	0	0	0	0	0.139604	1	0	0	0.377482	2	0	0	0	0	0	0	0	0	0	0	0	0
Q9BQI5	SH3-containing GRB2-like protein 3-interacting protein 1	SGIP1	1	89.1	8.22	0	0	0	0	0.513334	1	0	0	0	0	0	0	0	0	0	0	0.188092	1	0.165369	1	0	0	0.174135	1
E7EVQ5	Collagen triple helix repeat-containing protein 1	CTHRC1	1	16	9.52	0.1408	1	0.159483	1	0.209703	1	0	0	0	0	0	0	0.377416	3	0.170519	1	0.753809	2	0	0	1.00569	3	0	0
Q9P2F6	Rho GTPase-activating protein 20	ARHGAP20	1	132.5	7.99	0.194016	1	0	0	0.164816	1	0	0	0	0	0.149788	1	0	0	0	0	0.219023	1	0	0	0.190271	1	0	0
F5H1U9	Multiple PDZ domain protein	MPDZ	2	223	5.06	0	0	0	0	0.209703	1	0.148882	1	0	0	0.149334	1	0	0	0	0	0	0	0	0	0	0	0	0
A6NHN0	Otolin-1	OTOL1	1	49.4	8.34	0	0	0	0	0	0	0	0	0.355813	1	0.149334	1	0	0	0	0	0	0	0	0	0	0	0	0
Q86XX4	Extracellular matrix organizing protein FRAS1	FRAS1	1	442.9	5.57	0.153521	1	0.109511	1	0	0	0	0	0.240391	1	0	0	0	0	0	0	0	0	0.165369	1	0	0	0	0
A0A1B0GWG4	Serine-rich and transmembrane domain-containing 2	SERTM2	1	10.2	6.51	0	0	0.132473	1	0	0	0.368883	2	0	0	0	0	0.224	1	0.569133	3	0	0	0.15257	1	0.251429	1	0	0
Q5SYB0	FERM and PDZ domain-containing protein 1	FRMPD1	1	173.3	5.25	0	0	0	0	0.256667	1	0	0	0.240391	1	0	0	0	0	0	0	0	0	0	0	0	0	0.147988	1
O75056	Syndecan-3	SDC3	2	45.5	4.69	0.181845	1	0	0	0.311899	1	0	0	0	0	0	0	0	0	0	0	0	0	0	0	0	0	0	0
A0A0G2JNU3	Transcription factor TFIIIB component B'' homolog	BDP1	2	293.7	5.11	0.194016	1	0.142841	1	0.15595	1	0	0	0	0	0	0	0	0	0	0	0	0	0	0	0	0	0	0
Q02388	Collagen alpha-1(VII) chain	COL7A1	2	295	6.27	0.181845	1	0	0	0.164816	1	0.145799	1	0	0	0	0	0.131414	1	0	0	0	0	0	0	0	0	0.31171	2
Q5SV97	PGC-1 and ERR-induced regulator in muscle protein 1	PERM1	3	81.3	5.58	0	0	0	0	0	0	0.139209	1	0.352659	2	0	0	0	0	0	0	0.338958	2	0	0	0	0	0	0
Q09666	Neuroblast differentiation-associated protein AHNAK	AHNAK	2	628.7	6.15	0.134278	1	0	0	0.181177	1	0	0	0.174752	1	0	0	0.154483	1	0.221982	1	0.144941	1	0.521281	2	0.63197	2	0.672668	3
Q9Y2L5	Trafficking protein particle complex subunit 8	TRAPPC8	1	160.9	6.87	0	0	0.109511	1	0	0	0	0	0	0	0.377482	2	0	0	0	0	0	0	0	0	0	0	0	0
Q08493	cAMP-specific 3',5'-cyclic phosphodiesterase 4C	PDE4C	1	79.9	5.2	0	0	0	0	0	0	0	0	0.480781	1	0	0	0.117334	1	0	0	0	0	0	0	0.455217	2	0	0
Q92736	Ryanodine receptor 2	RYR2	1	564.2	6.07	0	0	0	0	0	0	0	0	0.480781	1	0	0	0.168767	1	0.234667	1	0	0	0	0	0	0	0.160521	1
Q01955	Collagen alpha-3(IV) chain	COL4A3	1	161.7	9.16	0	0	0.298218	2	0.181177	1	0	0	0	0	0	0	0	0	0	0	0	0	0	0	0	0	0	0
Q9NY74	Ewing's tumor-associated antigen 1	ETAA1	1	103.4	7.62	0	0	0	0	0	0	0	0	0.332974	1	0.142018	1	0.154483	1	0	0	0	0	0	0	0	0	0	0
Q9P2E9	Ribosome-binding protein 1	RRBP1	1	152.4	8.6	0	0	0.130027	1	0	0	0.22	1	0	0	0.1232	1	0	0	0	0	0	0	0	0	0	0	0.147988	1
Q8WWL2	Protein spire homolog 2	SPIRE2	1	79.6	7.62	0	0	0.159483	1	0.311899	1	0	0	0	0	0	0	0.128669	1	0.739652	3	0.667508	2	0.413261	2	0	0	0.86026	2
Q5TEH5	HCG2029799, isoform CRA_b	PLG	1	15.4	8.44	0.335366	2	0.130027	1	0	0	0	0	0	0	0	0	0	0	0	0	0	0	0	0	0	0	0	0
Q96RQ3	Methylcrotonoyl-CoA carboxylase subunit alpha, mitochondrial	MCCC1	1	80.4	7.78	0	0	0	0	0.458036	3	0	0	0	0	0	0	0	0	0.234667	1	0	0	0.470509	2	0	0	0	0
A0A0B4J2A0	FGGY_N domain-containing protein	SHPK	1	51.5	6.83	0	0	0.130027	1	0	0	0	0	0.177906	1	0.149788	1	0	0	0	0	0	0	0	0	0	0	0	0
Q9ULL0	Acrosomal protein KIAA1210	KIAA1210	1	186.9	8.51	0	0	0	0	0	0	0	0	0	0	0.456297	1	0	0	0	0	0.188813	1	0.191008	1	0	0	0	0
A0A3B3ISP1	Ankyrin repeat and SAM domain-containing protein 1A	ANKS1A	2	129.8	6.52	0.150704	1	0.159483	1	0	0	0.145799	1	0	0	0	0	0	0	0	0	0	0	0	0	0	0	0	0
Q86VZ1	P2Y purinoceptor 8	P2RY8	1	40.6	9.5	0.150704	1	0	0	0.13727	1	0	0	0.166487	1	0	0	0.128669	1	0	0	0	0	0	0	0	0	0.160521	1
Q49AJ0	Protein FAM135B	FAM135B	1	155.7	5.86	0	0	0	0	0	0	0	0	0.454194	1	0	0	0	0	0	0	0	0	0	0	0	0	0	0
Q9NSI6	Bromodomain and WD repeat-containing protein 1	BRWD1	1	262.8	8.46	0	0	0	0	0.320766	2	0	0	0.130716	1	0	0	0.117334	1	0.188092	1	0.369726	2	0.615416	2	0	0	0.665163	4
O75694	Nuclear pore complex protein Nup155	NUP155	2	155.1	6.16	0	0	0	0	0.181177	1	0.148882	1	0	0	0.119034	1	0	0	0	0	0.150704	1	0	0	0	0	0	0
E9PMG2	Palmitoyl-protein thioesterase 1	PPT1	1	6.1	7.93	0.150704	1	0.142841	1	0	0	0	0	0	0	0.149788	1	0	0	0.188092	1	0	0	0	0	0	0	0.407273	1
Q86SQ3	Putative adhesion G protein-coupled receptor E4P	ADGRE4P	1	50.9	8.32	0.291504	2	0	0	0	0	0	0	0	0	0.149334	1	0	0	0	0	0	0	0	0	0	0	0	0
A0A669KBC5	Protein unc-80 homolog	UNC80	3	370.3	6.95	0.181845	1	0	0	0	0	0.139209	1	0	0	0.119034	1	0.154483	1	0.234667	1	0	0	0	0	0.251429	1	0	0
O14924	Regulator of G-protein signaling 12	RGS12	1	156.3	7.44	0	0	0	0	0.13727	1	0	0	0.174752	1	0.1232	1	0	0	0	0	0	0	0	0	0	0	0.182519	1
K7EKB6	Thimet oligopeptidase (Fragment)	THOP1	2	20.6	5.53	0	0	0	0	0.256667	1	0	0	0.177906	1	0	0	0	0	0	0	0	0	0.216141	1	0	0	0	0
Q6ZN79	Zinc finger protein 705A	ZNF705A	1	34.7	9.2	0	0	0	0	0.256667	1	0	0	0.177906	1	0	0	0	0	0	0	0	0	0	0	0	0	0	0
M0QY37	Tubulin beta-4A chain	TUBB4A	1	12	4.74	0.194016	1	0	0	0	0	0	0	0.240391	1	0	0	0	0	0	0	0	0	0	0	0	0	0	0
Q96HA9	Peroxisomal membrane protein 11C	PEX11G	1	26.6	9.13	0	0	0	0	0	0	0.205334	1	0	0	0.228149	1	0	0	0	0	0	0	0	0	0	0	0	0
Q14781	Chromobox protein homolog 2	CBX2	1	56	10.01	0.134278	1	0	0	0	0	0.297765	1	0	0	0	0	0.131414	1	0.908598	4	0.144941	1	0.587513	3	0.264947	1	0	0
O60469	Down syndrome cell adhesion molecule	DSCAM	2	222.1	7.68	0	0	0.109511	1	0.15595	1	0	0	0.166487	1	0	0	0.32325	2	0.370527	1	0.70348	4	0.521747	2	0.251429	1	0	0
Q8NFW1	Collagen alpha-1(XXII) chain	COL22A1	2	161	7.23	0.153521	1	0	0	0.15595	1	0	0	0	0	0.119034	1	0	0	0	0	0	0	0	0	0	0	0	0
O95999	B-cell lymphoma/leukemia 10	BCL10	1	26.2	5.74	0	0	0	0	0	0	0	0	0.42792	2	0	0	0	0	0	0	0	0	0	0	0	0	0	0
Q9BZM4	UL16-binding protein 3	ULBP3	1	27.9	8.02	0	0	0	0	0.419405	1	0	0	0	0	0	0	0	0	0	0	0	0	0	0	0	0	0	0
Q9ULL4	Plexin-B3	PLXNB3	1	206.7	6.4	0.150704	1	0.130027	1	0.13727	1	0	0	0	0	0	0	0	0	0	0	0	0	0	0	0	0	0	0
E5RIU0	CCR4-NOT transcription complex subunit 8 (Fragment)	CNOT8	1	9.9	4.65	0	0	0.285682	1	0	0	0	0	0.130716	1	0	0	0.131414	1	0	0	0.188092	1	0.390393	2	0.189539	1	0.337856	2
F8VWL3	FYVE, RhoGEF and PH domain-containing protein 4	FGD4	1	100.9	7.12	0	0	0.159483	1	0.256667	1	0	0	0	0	0	0	0	0	0.170519	1	0	0	0	0	0	0	0	0
Q9BRZ2	E3 ubiquitin-protein ligase TRIM56	TRIM56	1	81.4	7.74	0	0	0	0	0.209703	1	0.205334	1	0	0	0	0	0	0	0	0	0	0	0	0	0	0	0	0
Q14157	Ubiquitin-associated protein 2-like	UBAP2L	1	114.5	7.11	0.194016	1	0	0	0	0	0.22	1	0	0	0	0	0	0	0	0	0	0	0	0	0	0	0	0
O15347	High mobility group protein B3	HMGB3	1	23	8.37	0	0	0	0	0	0	0	0	0.166487	1	0.2464	1	0	0	0	0	0	0	0	0	0	0	0	0
Q9H6D7	HAUS augmin-like complex subunit 4	HAUS4	2	42.4	5.68	0	0	0.130027	1	0.13727	1	0	0	0	0	0.142018	1	0	0	0.170519	1	0	0	0	0	0	0	0	0
H0YD31	Ras-related protein Rab-2A (Fragment)	RAB2A	1	15.9	10.23	0	0	0	0	0.256667	1	0	0	0	0	0.149788	1	0	0	0	0	0	0	0	0	0	0	0	0
Q8TC12	Retinol dehydrogenase 11	RDH11	1	35.4	8.82	0	0	0	0	0	0	0	0	0.405004	2	0	0	0	0	0	0	0	0	0	0	0	0	0.324243	2
Q7RTX1	Taste receptor type 1 member 1	TAS1R1	1	93	7.97	0.1408	1	0.130027	1	0	0	0	0	0.130716	1	0	0	0.168767	1	0.188092	1	0.936164	3	0.19712	1	0.33564	2	0.348269	1
Q96MW7	Tigger transposable element-derived protein 1	TIGD1	2	67.3	8.46	0	0	0	0	0	0	0	0	0.130716	1	0.268822	2	0	0	0	0	0	0	0	0	0	0	0	0
Q8TF72	Protein Shroom3	SHROOM3	1	216.7	7.8	0	0	0.142841	1	0.256667	1	0	0	0	0	0	0	0	0	0	0	0	0	0	0	0	0	0	0
O14672	Disintegrin and metalloproteinase domain-containing protein 10	ADAM10	1	84.1	7.77	0	0	0	0	0	0	0	0	0.166487	1	0.228149	1	0.818	5	0.810373	2	0.188092	1	0.407149	2	0.396798	2	0	0
A0A0A0MT26	Sodium/potassium-transporting ATPase subunit alpha-3	ATP1A3	2	133.2	6.1	0	0	0.219023	1	0	0	0	0	0.174752	1	0	0	0	0	0	0	0	0	0	0	0	0	0	0
E7EW49	CLIP-associating protein 2	CLASP2	1	165.6	8.25	0	0	0.130027	1	0	0	0.139604	1	0	0	0.1232	1	0	0	0	0	0	0	0.390393	2	0	0	0	0
Q9UHE8	Metalloreductase STEAP1	STEAP1	1	39.8	9.23	0	0	0	0	0	0	0	0	0.392149	1	0	0	0	0	0	0	0	0	0	0	0	0	0	0
Q9UHC1	DNA mismatch repair protein Mlh3	MLH3	2	163.6	6.73	0	0	0	0	0	0	0.148882	1	0.240391	1	0	0	0.224	1	0.376184	1	0	0	0	0	0.264947	1	0.160521	1
Q8IYA6	Cytoskeleton-associated protein 2-like	CKAP2L	1	83.5	9.83	0	0	0.142841	1	0	0	0	0	0	0	0.2464	1	0	0	0	0	0	0	0	0	0.264947	1	0	0
Q02224	Centromere-associated protein E	CENPE	1	316.2	5.64	0	0	0.109511	1	0	0	0.148882	1	0.130716	1	0	0	0	0	0	0	0	0	0	0	0	0	0	0
Q96EW2	HSPB1-associated protein 1	HSPBAP1	1	55.1	5.6	0.388032	1	0	0	0	0	0	0	0	0	0	0	0	0	0	0	0	0	0	0	0	0	0	0
P51826	AF4/FMR2 family member 3	AFF3	1	133.4	8.1	0	0	0	0	0	0	0.22	1	0.166487	1	0	0	0.300181	2	0.654598	2	0.376184	1	0.330739	1	0.434878	2	0.203637	1
Q5CZC0	Fibrous sheath-interacting protein 2	FSIP2	1	780.1	6.71	0	0	0	0	0.15595	1	0	0	0	0	0.228149	1	0	0	0	0	0	0	0	0	0	0	0	0
O15371	Eukaryotic translation initiation factor 3 subunit D	EIF3D	1	63.9	6.05	0	0	0	0	0	0	0.205334	1	0.177906	1	0	0	0	0	0	0	0	0	0	0	0	0	0	0
P20073	Annexin A7	ANXA7	1	52.7	5.68	0.134278	1	0.109511	1	0	0	0.139209	1	0	0	0	0	0	0	0	0	0	0	0	0	0	0	0	0
O15360	Fanconi anemia group A protein	FANCA	2	162.7	6.6	0	0	0.159483	1	0	0	0.22	1	0	0	0	0	0	0	0.188092	1	0	0	0	0	0	0	0	0
Q96JM2	Zinc finger protein 462	ZNF462	2	284.5	7.58	0.150704	1	0	0	0	0	0	0	0	0	0.228149	1	0	0	0	0	0	0	0	0	0	0	0	0
Q96Q15	Serine/threonine-protein kinase SMG1	SMG1	2	410.2	6.46	0	0	0	0	0	0	0	0	0	0	0.377482	2	0	0	0	0	0	0	0	0	0.251429	1	0	0
O15020	Spectrin beta chain, non-erythrocytic 2	SPTBN2	1	271.2	6.11	0	0	0	0	0	0	0	0	0.227097	1	0.149334	1	0	0	0	0	0	0	0	0	0.264947	1	0	0
A0JNW5	UHRF1-binding protein 1-like	UHRF1BP1L	2	164.1	6.32	0	0	0	0	0	0	0.205334	1	0.166487	1	0	0	0.260082	2	0.411298	2	0	0	0	0	0	0	0.147988	1
Q6P0A1	Protein FAM180B	FAM180B	1	20.3	4.84	0	0	0	0	0	0	0.205334	1	0.166487	1	0	0	0	0	0	0	0	0	0.191008	1	0	0	0	0
M0R1L7	Charged multivesicular body protein 2a (Fragment)	CHMP2A	2	18.7	9.48	0	0	0	0	0	0	0.205334	1	0.166487	1	0	0	0	0	0	0	0	0	0	0	0	0	0	0
O43151	Methylcytosine dioxygenase TET3	TET3	2	193.6	7.81	0	0	0.142841	1	0	0	0	0	0	0	0.228149	1	0	0	0	0	0	0	0	0	0	0	0	0
Q15858	Sodium channel protein type 9 subunit alpha	SCN9A	1	226.2	6.93	0	0	0	0	0	0	0.139209	1	0	0	0.228149	1	0	0	0	0	0	0	0	0	0	0	0	0
Q92576	PHD finger protein 3	PHF3	1	229.3	6.96	0	0	0	0	0	0	0.3658	2	0	0	0	0	0	0	0	0	0.377625	1	0	0	0.189539	1	0	0
Q99990	Transcription cofactor vestigial-like protein 1	VGLL1	1	28.7	9.17	0	0	0	0	0.13727	1	0	0	0.227097	1	0	0	0	0	0	0	0	0	0	0	0	0	0	0
A0A075B6Z2	T cell receptor alpha joining 56 (Fragment)	TRAJ56	1	2.2	10.29	0.363691	1	0	0	0	0	0	0	0	0	0	0	2.73319	3	2.06425	4	3.65368	5	1.22246	3	0.943826	2	2.60649	4
Q6AWC2	Protein WWC2	WWC2	1	133.8	5.53	0	0	0.142841	1	0	0	0.22	1	0	0	0	0	0	0	0	0	0	0	0.191008	1	0	0	0	0
P49917	DNA ligase 4	LIG4	1	103.9	7.96	0	0	0	0	0.362354	1	0	0	0	0	0	0	0	0	0.234667	1	0	0	0	0	0	0	0	0
O94911	ABC-type organic anion transporter ABCA8	ABCA8	1	183.6	7.25	0.181845	1	0	0	0	0	0	0	0.177906	1	0	0	0	0	0	0	0	0	0	0	0	0	0	0
Q9Y6R7	IgGFc-binding protein	FCGBP	2	571.6	5.34	0	0	0	0	0	0	0.359604	2	0	0	0	0	0.224	1	0	0	0	0	0	0	0.516376	2	0	0
Q86UW8	Hyaluronan and proteoglycan link protein 4	HAPLN4	1	42.8	8.85	0.194016	1	0	0	0.164816	1	0	0	0	0	0	0	0	0	0	0	0	0	0	0	0	0	0	0
Q9C0I1	Myotubularin-related protein 12	MTMR12	1	86.1	6.62	0	0	0	0	0	0	0	0	0.355813	1	0	0	0	0	0	0	0	0	0	0	0	0	0	0
Q6ZTR5	Cilia- and flagella-associated protein 47	CFAP47	2	361.4	7.56	0	0	0	0	0	0	0	0	0.227097	1	0.1232	1	0	0	0	0	0	0	0	0	0	0	0	0
H3BPJ7	Transcription factor 4	TCF4	1	68,4	7,14	0	0	0	0	0	0	0	0	0.349504	1	0	0	0	0	0.176631	1	0	0	0	0	0	0	0	0
A0A2Q2SV78	Adenomatous polyposis coli protein (Fragment)	APC	2	126.1	6.73	0	0	0	0	0	0	0	0	0	0	0.347183	2	0	0	0	0	0	0	0	0	0	0	0	0
A0A1B0GTC0	Membrane-associated guanylate kinase, WW and PDZ domain-containing protein 2	MAGI2	2	133.5	5.94	0	0	0	0	0.346973	2	0	0	0	0	0	0	0	0	0	0	0	0	0	0	0	0	0	0
A0A1W2PNY8	BK channel (Fragment)	KCNMA1	1	114.5	7.09	0.181845	1	0	0	0.164816	1	0	0	0	0	0	0	0	0	0	0	0	0	0	0	0	0	0	0
Q4G0P3	Hydrocephalus-inducing protein homolog	HYDIN	2	575.5	6.06	0.34472	2	0	0	0	0	0	0	0	0	0	0	0	0	0	0	0	0	0	0	0	0	0	0
P01266	Thyroglobulin	TG	1	304.6	5.58	0.194016	1	0	0	0	0	0	0	0	0	0.149334	1	0	0	0	0	0	0	0	0	0	0	0	0
A0A087WVM6	Neuroblastoma breakpoint family member 4	NBPF4	1	75.1	4.94	0	0	0	0	0.209703	1	0	0	0.130716	1	0	0	0	0	0	0	0	0	0	0	0	0	0	0
Q9UHP3	Ubiquitin carboxyl-terminal hydrolase 25	USP25	1	122.1	5.34	0.194016	1	0.142841	1	0	0	0	0	0	0	0	0	0	0	0	0	0	0	0	0	0	0	0	0
H0YH72	Protein FAM133B (Fragment)	FAM133B	1	13.5	9.48	0	0	0.336383	1	0	0	0	0	0	0	0	0	0	0	0	0	0	0	0	0	0	0	0	0
P31277	Homeobox protein Hox-D11	HOXD11	1	35.2	8.84	0	0	0.336383	1	0	0	0	0	0	0	0	0	0	0	0	0	0	0	0	0	0	0	0	0
M0R308	Phosphatidylinositol 3-kinase catalytic subunit type 3 (Fragment)	PIK3C3	1	20.4	5.92	0	0	0.336383	1	0	0	0	0	0	0	0	0	0	0	0	0	0	0	0	0	0	0	0	0
P78395	Melanoma antigen preferentially expressed in tumors	PRAME	1	57.9	6.9	0	0	0.168191	1	0	0	0	0	0.166487	1	0	0	0.154483	1	0	0	0	0	0	0	0.189539	1	0.174135	1
Q3SY77	UDP-glucuronosyltransferase 3A2	UGT3A2	1	59.5	8.31	0	0	0	0	0	0	0	0	0.332974	1	0	0	0.308966	1	0	0	0	0	0	0	0	0	0	0
P22307	Sterol carrier protein 2	SCP2	1	59	6.89	0	0	0	0	0	0	0	0	0.332974	1	0	0	0	0	0	0	0	0	0	0	0	0	0	0
A0A087X0R0	Lysine-specific demethylase 6A	KDM6A	2	159.7	7.62	0.332549	2	0	0	0	0	0	0	0	0	0	0	0	0	0	0	0	0	0	0	0	0	0	0
B2RTY4	Unconventional myosin-IXa	MYO9A	1	292.5	8.88	0.181845	1	0	0	0	0	0	0	0	0	0.149788	1	0	0	0.176631	1	0	0	0.394241	1	0.339863	1	0.364158	2
E5RJM2	Cyclin-dependent kinase 16 (Fragment)	CDK16	1	20.6	9.42	0	0	0	0	0.329633	1	0	0	0	0	0	0	0	0	0	0	0	0	0	0	0.145369	1	0	0
O95503	Chromobox protein homolog 6	CBX6	1	43.9	10.01	0	0	0	0	0.329633	1	0	0	0	0	0	0	0	0	0	0	0	0	0	0	0	0	0	0
Q3T1D4	RAET1E protein	RAET1E	1	13	10.01	0	0	0	0	0.329633	1	0	0	0	0	0	0	0	0	0	0	0	0	0	0	0	0	0	0
Q3ZCT1	Zinc finger protein 260	ZNF260	1	47.2	9.07	0	0	0	0	0.329633	1	0	0	0	0	0	0	0	0	0	0	0	0	0	0	0	0	0	0
Q8IWY4	Signal peptide, CUB and EGF-like domain-containing protein 1	SCUBE1	2	107.8	6.83	0	0	0	0	0	0	0.205334	1	0	0	0.1232	1	0	0	0	0	0	0	0	0	0	0	0	0
A0A2R8YF72	Myelin transcription factor 1-like protein	MYT1L	1	135	5	0.328294	2	0	0	0	0	0	0	0	0	0	0	0	0	0	0	0	0	0	0	0	0	0	0
U3KQ54	HCG2044777	PMF1-BGLAP	1	23.8	7.3	0.194016	1	0.132473	1	0	0	0	0	0	0	0	0	0	0	0	0	0	0	0	0	0.189539	1	0.174135	1
Q96M86	Dynein heavy chain domain-containing protein 1	DNHD1	2	533.3	6.71	0	0	0.168191	1	0.15595	1	0	0	0	0	0	0	0	0	0	0	0	0	0	0	0	0	0	0
A0A0B4J244	T cell receptor alpha variable 3	TRAV3	2	12.6	7.96	0	0	0	0	0	0	0	0	0.174752	1	0.149334	1	0	0	0	0	0	0	0	0	0	0	0	0
Q8NFC6	Biorientation of chromosomes in cell division protein 1-like 1	BOD1L1	2	330.3	5.08	0.194016	1	0.130027	1	0	0	0	0	0	0	0	0	0	0	0	0	0	0	0	0	0	0	0	0
Q9Y232	Chromodomain Y-like protein	CDYL	2	66.4	9.45	0.181845	1	0	0	0	0	0	0	0	0	0.142018	1	0	0	0	0	0	0	0	0	0	0	0	0
E7EPP6	Serine/threonine-protein kinase Chk1	CHEK1	1	55.5	9.19	0	0	0	0	0.320766	2	0	0	0	0	0	0	0	0	0	0	0.388032	1	0	0	0	0	0	0
O43791	Speckle-type POZ protein	SPOP	1	42.1	5.8	0	0	0	0	0.320766	2	0	0	0	0	0	0	0.131414	1	0	0	0	0	0	0	0	0	0	0
Q8NI77	Kinesin-like protein KIF18A	KIF18A	1	102.2	8.91	0	0	0	0	0	0	0.145799	1	0.174752	1	0	0	0	0	0	0	0	0	0	0	0	0	0	0
O95397	Putative protein PLEKHA9	PLEKHA8P1	1	43.5	5.11	0	0	0.318965	1	0	0	0	0	0	0	0	0	0	0	0	0	0	0	0	0	0	0	0	0
A0A0U1RQK7	Eukaryotic translation initiation factor 4 gamma 3	EIF4G3	1	195.2	5.62	0	0	0	0	0.311899	1	0	0	0	0	0	0	0.168767	1	0.839861	2	0	0	0	0	0	0	0	0
Q8N8N7	Prostaglandin reductase 2	PTGR2	1	38.5	5.41	0	0	0	0	0.311899	1	0	0	0	0	0	0	0	0	0	0	0	0	0.432282	1	0	0	0	0
Q9P2H5	Ubiquitin carboxyl-terminal hydrolase 35	USP35	1	113.3	5.57	0	0	0	0	0.311899	1	0	0	0	0	0	0	0.154483	1	0	0	0	0	0	0	0	0	0	0
Q96KP1	Exocyst complex component 2	EXOC2	1	104	6.9	0	0	0	0	0.311899	1	0	0	0	0	0	0	0	0	0	0	0	0	0	0	0	0	0	0
K7EJS5	Major facilitator superfamily domain-containing protein 12 (Fragment)	MFSD12	1	28.5	8.19	0	0	0.142841	1	0	0	0	0	0.166487	1	0	0	0	0	0	0	0	0	0	0	0	0	0	0
Q9UHB9	Signal recognition particle subunit SRP68	SRP68	2	70.7	8.56	0	0	0.159483	1	0	0	0.148882	1	0	0	0	0	0	0	0.221982	1	0	0	0	0	0.145369	1	0	0
Q8IWZ3	Ankyrin repeat and KH domain-containing protein 1	ANKHD1	2	269.3	5.73	0.1408	1	0	0	0.164816	1	0	0	0	0	0	0	0	0	0	0	0	0	0	0	0	0	0	0
E9PM61	RNA-binding protein 4B	RBM4B	1	16.8	6.02	0	0	0.168191	1	0.13727	1	0	0	0	0	0	0	0	0	0.188092	1	0	0	0	0	0	0	0	0
O75146	Huntingtin-interacting protein 1-related protein	HIP1R	1	119.3	6.67	0	0	0.168191	1	0.13727	1	0	0	0	0	0	0	0	0	0	0	0	0	0	0	0	0	0	0
Q8NFZ0	F-box DNA helicase 1	FBH1	2	117.6	8.25	0	0	0	0	0.13727	1	0	0	0.166487	1	0	0	0	0	0	0	0	0	0	0	0	0	0	0
A0A087WYI2	Ena/VASP-like protein	EVL	1	31	9.52	0.153521	1	0	0	0	0	0.148882	1	0	0	0	0	0	0	0	0	0	0	0	0	0	0	0	0
Q9C0B9	Zinc finger CCHC domain-containing protein 2	ZCCHC2	1	125.9	7.01	0.153521	1	0	0	0	0	0.148882	1	0	0	0	0	0	0	0	0	0	0	0	0	0	0	0	0
A0A2R8Y3S9	Ceramide transfer protein (Fragment)	CERT1	1	2.1	9.72	0.301407	1	0	0	0	0	0	0	0	0	0	0	0	0	0	0	0	0	0	0	0	0	0	0
A0A494C131	Coiled-coil domain-containing protein 78 (Fragment)	CCDC78	1	17.4	6.27	0	0	0	0	0	0	0	0	0.177906	1	0.1232	1	0	0	0	0	0	0	0	0	0	0	0	0
A0A087WT12	Glutathione peroxidase	GPX4	1	26.9	10.07	0.134278	1	0	0	0	0	0	0	0.166487	1	0	0	0	0	0	0	0	0	0.165369	1	0	0	0.491029	3
Q494V2	Cilia- and flagella-associated protein 100	CFAP100	1	71.1	7.11	0	0	0.300665	2	0	0	0	0	0	0	0	0	0	0	0	0	0	0	0	0	0	0	0	0
Q96E29	Transcription termination factor 3, mitochondrial	MTERF3	1	47.9	8.53	0	0	0	0	0	0	0	0	0	0	0.299575	1	0.154483	1	0	0	0.301407	1	0	0	0	0	0	0
A0A3B3IS71	Retinoblastoma-associated protein	RB1	1	105.4	7.61	0	0	0.142841	1	0.15595	1	0	0	0	0	0	0	0	0	0	0	0	0	0	0	0	0	0.174135	1
Q6PML9	Zinc transporter 9	SLC30A9	1	63.5	8.32	0	0	0.142841	1	0.15595	1	0	0	0	0	0	0	0	0	0	0	0	0	0	0	0	0	0	0
P15822	Zinc finger protein 40	HIVEP1	1	296.7	7.84	0	0	0	0	0	0	0.297765	1	0	0	0	0	0	0	0	0	0	0	0	0	0.189539	1	0	0
Q9BVL4	Protein adenylyltransferase SelO, mitochondrial	SELENOO	1	73.4	5.97	0.153521	1	0	0	0	0	0	0	0	0	0.142018	1	0	0	0	0	0	0	0	0	0	0	0	0
Q9HCR9	Dual 3',5'-cyclic-AMP and -GMP phosphodiesterase 11A	PDE11A	1	104,7	6,6	0	0	0	0	0	0	0.145799	1	0	0	0.149334	1	0	0	0	0	0	0	0	0	0	0	0.174135	1
A0A0G2JL69	C3/C5 convertase	C2	1	80.1	7.46	0	0	0	0	0.29322	2	0	0	0	0	0	0	0	0	0	0	0	0	0	0	0	0	0	0
Q14739	Delta(14)-sterol reductase LBR	LBR	2	70.7	9.36	0.150704	1	0	0	0	0	0	0	0	0	0.142018	1	0	0	0	0	0	0	0	0	0	0	0	0
A0A0J9YXF8	Proline-rich protein 4	PRR4	1	16.9	7.52	0	0	0	0	0	0	0	0	0.166487	1	0.1232	1	0	0	0.188092	1	0	0	0	0	0	0	0	0
Q2KJY2	Kinesin-like protein KIF26B	KIF26B	1	223.7	8.44	0	0	0	0	0	0	0.139604	1	0	0	0.149334	1	0	0	0.469334	1	0	0	0	0	0	0	0	0
O60306	RNA helicase aquarius	AQR	2	171.2	6.37	0	0	0.168191	1	0	0	0	0	0	0	0.119034	1	0	0	0	0	0	0	0	0	0	0	0	0
Q9UM82	Spermatogenesis-associated protein 2	SPATA2	2	58.4	8.75	0	0	0	0	0	0	0.285403	2	0	0	0	0	0	0	0	0	0	0	0	0	0	0	0	0
Q9Y5S2	Serine/threonine-protein kinase MRCK beta	CDC42BPB	1	194.2	6.37	0.284982	2	0	0	0	0	0	0	0	0	0	0	0	0	0	0	0	0	0	0	0	0	0	0
P16157	Ankyrin-1	ANK1	2	206.1	6.01	0	0	0	0	0.164816	1	0	0	0	0	0.119034	1	0	0	0	0	0	0	0	0	0	0	0	0
Q2M2Z5	Centrosomal protein kizuna	KIZ	1	75.1	5.62	0	0	0.132473	1	0	0	0	0	0	0	0.149334	1	0	0	0	0	0	0	0	0	0	0	0	0
Q9BW71	HIRA-interacting protein 3	HIRIP3	1	61.9	8.54	0	0	0.142841	1	0.13727	1	0	0	0	0	0	0	0.168767	1	0.176631	1	0.188092	1	0.165369	1	0.190271	1	0.512146	3
Q13233	Mitogen-activated protein kinase kinase kinase 1	MAP3K1	1	164.4	7.74	0	0	0	0	0	0	0.148882	1	0.130716	1	0	0	0	0	0.221982	1	0	0	0	0	0	0	0	0
Q9UM21	Alpha-1,3-mannosyl-glycoprotein 4-beta-N-acetylglucosaminyltransferase A	MGAT4A	1	61.5	7.4	0	0	0	0	0.15595	1	0	0	0	0	0.1232	1	0.128669	1	0.221982	1	1.1237	5	0.165369	1	0.190271	1	0.182519	1
Q9P2D1	Chromodomain-helicase-DNA-binding protein 7	CHD7	2	335.7	6.34	0	0	0.159483	1	0	0	0	0	0	0	0.119034	1	0	0	0	0	0	0	0.191008	1	0	0	0.147988	1
Q6N043	Zinc finger protein 280D	ZNF280D	1	109.2	8.19	0	0	0	0	0	0	0.278419	1	0	0	0	0	0	0	0	0	0.477975	2	0.19712	1	0	0	0	0
F6SFZ6	ATP receptor	P2RX4	1	38	8.06	0	0	0	0	0	0	0.278419	1	0	0	0	0	0	0	0	0	0	0	0	0	0	0	0	0
P26599	Polypyrimidine tract-binding protein 1	PTBP1	1	57.2	9.17	0	0	0.277703	2	0	0	0	0	0	0	0	0	0	0	0.221982	1	0	0	0.165369	1	0	0	0	0
Q9NYQ7	Cadherin EGF LAG seven-pass G-type receptor 3	CELSR3	2	358	6.68	0.134278	1	0.142841	1	0	0	0	0	0	0	0	0	0	0	0	0	0	0	0	0	0.189539	1	0	0
Q96P31	Fc receptor-like protein 3	FCRL3	1	80.8	7.03	0.134278	1	0	0	0	0	0	0	0	0	0.142018	1	0	0	0	0	0.150704	1	0	0	0	0	0	0
C9JYU6	HMG box transcription factor BBX (Fragment)	BBX	1	22.3	7.4	0	0	0	0	0.274541	1	0	0	0	0	0	0	0	0	0	0	0	0	0	0	0	0	0	0
P25092	Heat-stable enterotoxin receptor	GUCY2C	1	123.3	7.17	0	0	0.132473	1	0	0	0	0	0	0	0.142018	1	0	0	0	0	0	0	0	0	0	0	0	0
A0A3B3ISX9	Tenascin-X	TNXB	1	485.1	5.34	0.153521	1	0	0	0	0	0	0	0	0	0.119034	1	0.388751	2	0	0	0	0	0	0	0	0	0	0
Q9Y5Q5	Atrial natriuretic peptide-converting enzyme	CORIN	1	116.4	5.02	0	0	0.130027	1	0	0	0	0	0	0	0.142018	1	0	0	0	0	0	0	0	0	0	0	0	0
Q9Y2T3	Guanine deaminase	GDA	1	51	5.68	0.134278	1	0	0	0.13727	1	0	0	0	0	0	0	0.517819	3	0.398614	2	0.478696	2	0.852526	3	0.960057	5	0.386156	2
P16415	Zinc finger protein 823	ZNF823	1	70.2	8.72	0.1408	1	0	0	0	0	0	0	0.130716	1	0	0	0	0	0	0	0	0	0.19712	1	0	0	0	0
Q9P227	Rho GTPase-activating protein 23	ARHGAP23	1	162.1	9.19	0	0	0	0	0	0	0.139209	1	0.130716	1	0	0	0	0	0	0	0	0	0	0	0	0	0	0
Q9ULH7	Myocardin-related transcription factor B	MRTFB	1	118.1	6.28	0.150704	1	0	0	0	0	0	0	0	0	0.119034	1	0	0	0	0	0	0	0	0	0	0	0	0
Q9BSA4	Protein tweety homolog 2	TTYH2	1	58.7	5.83	0	0	0.130027	1	0	0	0.139604	1	0	0	0	0	0	0	0	0	0	0	0.191008	1	0	0	0	0
Q8NDH2	Coiled-coil domain-containing protein 168	CCDC168	2	277.8	9.31	0	0	0.130027	1	0	0	0.139209	1	0	0	0	0	0	0	0	0	0	0	0	0	0	0	0	0
O95084	Serine protease 23	PRSS23	1	43	9.42	0	0	0	0	0	0	0	0	0	0	0.268822	2	0	0	0	0	0	0	0	0	0	0	0	0
Q5VW36	Focadhesin	FOCAD	1	199.9	6.62	0	0	0	0	0	0	0	0	0	0	0.268368	2	0	0	0	0	0	0	0	0	0	0	0	0
A0A2R8YEL6	Glutamate--cysteine ligase (Fragment)	GCLC	1	72.9	6.09	0	0	0.130027	1	0.13727	1	0	0	0	0	0	0	0	0	0	0	0	0	0	0	0	0	0	0
I3L1J2	Cadherin-5	CDH5	1	45.4	5.69	0	0	0.142841	1	0	0	0	0	0	0	0.1232	1	0	0	0	0	0	0	0	0	0	0	0	0
Q7Z2K8	G protein-regulated inducer of neurite outgrowth 1	GPRIN1	1	102.3	8.06	0	0	0.109511	1	0.15595	1	0	0	0	0	0	0	0	0	0	0	0	0	0.19712	1	0	0	0	0
V9GXZ4	FPGT-TNNI3K readthrough	FPGT-TNNI3K	1	105.5	6.96	0	0	0	0	0	0	0	0	0.261433	1	0	0	0	0	0	0	0	0	0	0	0	0	0	0
F5H1L0	Nuclear mitotic apparatus protein 1 (Fragment)	NUMA1	1	12.2	6.67	0	0	0	0	0	0	0	0	0.261433	1	0	0	0	0	0	0	0	0	0	0	0	0	0	0
E5RK89	Neurocalcin-delta (Fragment)	NCALD	1	8.8	5.39	0	0	0	0	0	0	0	0	0	0	0.261052	2	0	0	0	0	0	0	0	0	0	0	0	0
Q8N394	Protein O-mannosyl-transferase TMTC2	TMTC2	1	94.1	8.78	0	0	0.260053	1	0	0	0	0	0	0	0	0	0	0	0.185264	1	0	0	0	0	0	0	0	0
K7EPU6	Putative oxidoreductase GLYR1 (Fragment)	GLYR1	1	18.7	9.66	0	0	0.109511	1	0	0	0	0	0	0	0.149334	1	0	0	0	0	0	0	0	0	0	0	0	0
A6NHR8	Putative protein FAM47D	FAM47DP	1	46.7	8.98	0	0	0	0	0.256667	1	0	0	0	0	0	0	0	0	0	0	0	0	0	0	0	0	0.147988	1
E7EUN2	Arf-GAP with GTPase, ANK repeat and PH domain-containing protein 1	AGAP1	1	116.5	8.72	0	0	0	0	0.256667	1	0	0	0	0	0	0	0	0	0	0	0	0	0	0	0	0	0	0
Q9H159	Cadherin-19	CDH19	1	86.9	4.73	0	0	0	0	0.256667	1	0	0	0	0	0	0	0	0	0	0	0	0	0	0	0	0	0	0
Q5D862	Filaggrin-2	FLG2	1	247.9	8.31	0	0	0	0	0.256667	1	0	0	0	0	0	0	0	0	0	0	0	0	0	0	0	0	0	0
Q58FF8	Putative heat shock protein HSP 90-beta 2	HSP90AB2P	1	44.3	4.84	0	0	0	0	0.256667	1	0	0	0	0	0	0	0	0	0	0	0	0	0	0	0	0	0	0
P98160	Basement membrane-specific heparan sulfate proteoglycan core protein	HSPG2	1	468.5	6.51	0	0	0	0	0.256667	1	0	0	0	0	0	0	0	0	0	0	0	0	0	0	0	0	0	0
A0A590UJI0	UPF0606 protein KIAA1549L	KIAA1549L	1	229.4	8.35	0	0	0	0	0.256667	1	0	0	0	0	0	0	0	0	0	0	0	0	0	0	0	0	0	0
Q8N323	NXPE family member 1	NXPE1	1	63.1	8.56	0	0	0	0	0.256667	1	0	0	0	0	0	0	0	0	0	0	0	0	0	0	0	0	0	0
C9JQD4	Peptidyl-prolyl cis-trans isomerase (Fragment)	PPIH	1	15.8	8.72	0	0	0	0	0.256667	1	0	0	0	0	0	0	0	0	0	0	0	0	0	0	0	0	0	0
P78527	DNA-dependent protein kinase catalytic subunit	PRKDC	1	468.8	7.12	0	0	0	0	0.256667	1	0	0	0	0	0	0	0	0	0	0	0	0	0	0	0	0	0	0
P16471	Prolactin receptor	PRLR	1	69.5	5.4	0	0	0	0	0.256667	1	0	0	0	0	0	0	0	0	0	0	0	0	0	0	0	0	0	0
F8VZP4	Proline-rich protein 13	PRR13	1	17	9.69	0	0	0	0	0.256667	1	0	0	0	0	0	0	0	0	0	0	0	0	0	0	0	0	0	0
Q8N2H3	Pyridine nucleotide-disulfide oxidoreductase domain-containing protein 2	PYROXD2	1	63	6.95	0	0	0	0	0.256667	1	0	0	0	0	0	0	0	0	0	0	0	0	0	0	0	0	0	0
Q13625	Apoptosis-stimulating of p53 protein 2	TP53BP2	1	125.5	6.07	0	0	0	0	0.256667	1	0	0	0	0	0	0	0	0	0	0	0	0	0	0	0	0	0	0
Q14669	E3 ubiquitin-protein ligase TRIP12	TRIP12	1	220.3	8.48	0	0	0	0	0.256667	1	0	0	0	0	0	0	0	0	0	0	0	0	0	0	0	0	0	0
Q6P093	Arylacetamide deacetylase-like 2	AADACL2	1	46.1	7.55	0	0	0	0	0	0	0	0	0.130716	1	0.1232	1	0	0	0	0	0	0	0	0	0	0	0	0
A0A2R8Y8E0	Non-specific serine/threonine protein kinase	BRAF	1	89.1	7.78	0	0	0.252352	2	0	0	0	0	0	0	0	0	0	0	0	0	0	0	0	0	0	0	0	0
P30307	M-phase inducer phosphatase 3	CDC25C	1	53.3	6.79	0.1408	1	0.109511	1	0	0	0	0	0	0	0	0	0	0	0	0	0	0	0	0	0.169931	1	0.182519	1
Q8TDD5	Mucolipin-3	MCOLN3	1	64.2	6.18	0	0	0.130027	1	0	0	0	0	0	0	0.119034	1	0	0	0	0	0	0	0	0	0	0	0	0
Q8IY84	Serine/threonine-protein kinase NIM1	NIM1K	1	49.6	8.35	0	0	0.109511	1	0	0	0.139209	1	0	0	0	0	0	0	0	0	0	0	0.225023	1	0	0	0.377771	2
A0A1B0GVC3	GTP-binding protein Di-Ras2 (Fragment)	DIRAS2	1	12.5	6.52	0	0	0	0	0	0	0	0	0	0	0.2464	1	0.131414	1	0	0	0	0	0	0	0	0	0	0
Q5T7W0	Zinc finger protein 618	ZNF618	1	104.9	7.09	0	0	0	0	0	0	0	0	0.240391	1	0	0	0	0	0.370527	1	0.552777	3	0.750221	3	0	0	0.147988	1
H0YCY8	Cathepsin C (Fragment)	CTSC	1	27.8	9.16	0	0	0	0	0	0	0	0	0.240391	1	0	0	0.131414	1	0.353262	1	0.407115	2	0.34969	2	0	0	0.182519	1
O14490	Disks large-associated protein 1	DLGAP1	1	108.8	7.08	0	0	0	0	0	0	0	0	0.240391	1	0	0	0.168767	1	0.45665	2	0	0	0	0	0	0	0.295977	1
E7EQR8	Protein YIPF3	YIPF3	1	38.9	5.6	0	0	0	0	0	0	0	0	0.240391	1	0	0	0.168767	1	0.234667	1	0	0	0.191008	1	0.190271	1	0	0
Q8IYD1	Eukaryotic peptide chain release factor GTP-binding subunit ERF3B	GSPT2	1	68.8	5.43	0	0	0	0	0	0	0	0	0.240391	1	0	0	0	0	0	0	0.150704	1	0	0	0	0	0	0
Q9Y6D5	Brefeldin A-inhibited guanine nucleotide-exchange protein 2	ARFGEF2	1	201.9	6.33	0	0	0	0	0	0	0	0	0.240391	1	0	0	0	0	0	0	0	0	0	0	0	0	0	0
D6RIA3	Uncharacterized protein C4orf54	C4orf54	1	190	8.98	0	0	0	0	0	0	0	0	0.240391	1	0	0	0	0	0	0	0	0	0	0	0	0	0	0
Q96P56	Cation channel sperm-associated protein 2	CATSPER2	1	62	7.3	0	0	0	0	0	0	0	0	0.240391	1	0	0	0	0	0	0	0	0	0	0	0	0	0	0
P20138	Myeloid cell surface antigen CD33	CD33	1	39.8	8.38	0	0	0	0	0	0	0	0	0.240391	1	0	0	0	0	0	0	0	0	0	0	0	0	0	0
Q9HCU4	Cadherin EGF LAG seven-pass G-type receptor 2	CELSR2	1	317.3	5.31	0	0	0	0	0	0	0	0	0.240391	1	0	0	0	0	0	0	0	0	0	0	0	0	0	0
Q9UBF2	Coatomer subunit gamma-2	COPG2	1	97.6	5.81	0	0	0	0	0	0	0	0	0.240391	1	0	0	0	0	0	0	0	0	0	0	0	0	0	0
Q96D53	Atypical kinase COQ8B, mitochondrial	COQ8B	1	60	7.23	0	0	0	0	0	0	0	0	0.240391	1	0	0	0	0	0	0	0	0	0	0	0	0	0	0
O75976	Carboxypeptidase D	CPD	1	152.8	6.05	0	0	0	0	0	0	0	0	0.240391	1	0	0	0	0	0	0	0	0	0	0	0	0	0	0
P29317	Ephrin type-A receptor 2	EPHA2	1	108.2	6.23	0	0	0	0	0	0	0	0	0.240391	1	0	0	0	0	0	0	0	0	0	0	0	0	0	0
P08709	Coagulation factor VII	F7	1	51.6	7.23	0	0	0	0	0	0	0	0	0.240391	1	0	0	0	0	0	0	0	0	0	0	0	0	0	0
A0A087WXD4	Protein FAM166B	FAM166B	1	29.2	8.69	0	0	0	0	0	0	0	0	0.240391	1	0	0	0	0	0	0	0	0	0	0	0	0	0	0
B1AJZ9	Forkhead-associated domain-containing protein 1	FHAD1	1	161.8	6.95	0	0	0	0	0	0	0	0	0.240391	1	0	0	0	0	0	0	0	0	0	0	0	0	0	0
Q7Z4V5	Hepatoma-derived growth factor-related protein 2	HDGFL2	1	74.3	7.49	0	0	0	0	0	0	0	0	0.240391	1	0	0	0	0	0	0	0	0	0	0	0	0	0	0
Q01113	Interleukin-9 receptor	IL9R	1	57.1	5.44	0	0	0	0	0	0	0	0	0.240391	1	0	0	0	0	0	0	0	0	0	0	0	0	0	0
Q9Y573	Actin-binding protein IPP	IPP	1	65.2	5.73	0	0	0	0	0	0	0	0	0.240391	1	0	0	0	0	0	0	0	0	0	0	0	0	0	0
Q96DU7	Inositol-trisphosphate 3-kinase C	ITPKC	1	75.2	5.14	0	0	0	0	0	0	0	0	0.240391	1	0	0	0	0	0	0	0	0	0	0	0	0	0	0
Q14532	Keratin, type I cuticular Ha2	KRT32	1	50.3	4.84	0	0	0	0	0	0	0	0	0.240391	1	0	0	0	0	0	0	0	0	0	0	0	0	0	0
A0A0J9YX57	MAGE family member B6B	MAGEB6B	1	44.2	8.16	0	0	0	0	0	0	0	0	0.240391	1	0	0	0	0	0	0	0	0	0	0	0	0	0	0
A0A494BZV2	Myosin phosphatase Rho-interacting protein	MPRIP	1	274.2	5.6	0	0	0	0	0	0	0	0	0.240391	1	0	0	0	0	0	0	0	0	0	0	0	0	0	0
F5H2F4	C-1-tetrahydrofolate synthase, cytoplasmic	MTHFD1	1	104.6	7.59	0	0	0	0	0	0	0	0	0.240391	1	0	0	0	0	0	0	0	0	0	0	0	0	0	0
Q7LC14	NF-kappa-B inhibitor epsilon	NFKBIE	1	38.5	4.97	0	0	0	0	0	0	0	0	0.240391	1	0	0	0	0	0	0	0	0	0	0	0	0	0	0
Q5SRE5	Nucleoporin NUP188	NUP188	1	195.9	6.73	0	0	0	0	0	0	0	0	0.240391	1	0	0	0	0	0	0	0	0	0	0	0	0	0	0
Q8IUK5	Plexin domain-containing protein 1	PLXDC1	1	55.7	5.85	0	0	0	0	0	0	0	0	0.240391	1	0	0	0	0	0	0	0	0	0	0	0	0	0	0
Q9Y570	Protein phosphatase methylesterase 1	PPME1	1	42.3	5.97	0	0	0	0	0	0	0	0	0.240391	1	0	0	0	0	0	0	0	0	0	0	0	0	0	0
Q6NSI4	RPA-related protein RADX	RADX	1	97.5	8.41	0	0	0	0	0	0	0	0	0.240391	1	0	0	0	0	0	0	0	0	0	0	0	0	0	0
Q4ADV7	Guanine nucleotide exchange factor subunit RIC1	RIC1	1	159.2	6.38	0	0	0	0	0	0	0	0	0.240391	1	0	0	0	0	0	0	0	0	0	0	0	0	0	0
Q9P273	Teneurin-3	TENM3	1	300.8	6.42	0	0	0	0	0	0	0	0	0.240391	1	0	0	0	0	0	0	0	0	0	0	0	0	0	0
O15455	Toll-like receptor 3	TLR3	1	103.8	7.18	0	0	0	0	0	0	0	0	0.240391	1	0	0	0	0	0	0	0	0	0	0	0	0	0	0
P43489	Tumor necrosis factor receptor superfamily member 4	TNFRSF4	1	29.3	8.25	0	0	0	0	0	0	0	0	0.240391	1	0	0	0	0	0	0	0	0	0	0	0	0	0	0
Q9Y5J1	U3 small nucleolar RNA-associated protein 18 homolog	UTP18	1	62	8.76	0	0	0	0	0	0	0	0	0.240391	1	0	0	0	0	0	0	0	0	0	0	0	0	0	0
A0A3B3ISV4	Vitamin-K-epoxide reductase (warfarin-sensitive)	VKORC1L1	1	23.5	9.26	0	0	0	0	0	0	0	0	0.240391	1	0	0	0	0	0	0	0	0	0	0	0	0	0	0
Q96M34	Testis-specific expressed protein 55	TEX55	1	60.1	5.8	0	0	0	0	0	0	0	0	0	0	0.238068	1	0.257337	1	0	0	0	0	0	0	0.169931	1	0	0
Q9Y3Q3	Transmembrane emp24 domain-containing protein 3	TMED3	2	24.8	5.6	0	0	0.109511	1	0	0	0	0	0	0	0.1232	1	0	0	0	0	0.144941	1	0	0	0.145369	1	0	0
P23470	Receptor-type tyrosine-protein phosphatase gamma	PTPRG	1	161.9	6.42	0	0	0.109511	1	0	0	0	0	0	0	0.119034	1	0	0	0	0	0	0	0	0	0	0	0.203637	1
P52746	Zinc finger protein 142	ZNF142	1	187.8	7.91	0	0	0	0	0	0	0	0	0	0	0.228149	1	0	0	0	0	0.219023	1	0	0	0	0	0	0
Q9HBK9	Arsenite methyltransferase	AS3MT	1	41.7	6.2	0	0	0	0	0	0	0	0	0	0	0.228149	1	0	0	0	0	0	0	0	0	0	0	0.182519	1
P78332	RNA-binding protein 6	RBM6	1	128.6	6.32	0	0	0	0	0	0	0	0	0	0	0.228149	1	0	0	0.176631	1	0	0	0	0	0	0	0	0
G3V4B7	Bcl-2-like protein 2 (Fragment)	BCL2L2	1	16.2	5.06	0	0	0	0	0	0	0	0	0	0	0.228149	1	0	0	0	0	0	0	0	0	0	0	0	0
A0A1B0GU05	Voltage-dependent L-type calcium channel subunit beta-4	CACNB4	1	36.1	7.87	0	0	0	0	0	0	0	0	0	0	0.228149	1	0	0	0	0	0	0	0	0	0	0	0	0
D6RFW4	Calnexin (Fragment)	CANX	1	3.6	4.22	0	0	0	0	0	0	0	0	0	0	0.228149	1	0	0	0	0	0	0	0	0	0	0	0	0
Q9ULB5	Cadherin-7	CDH7	1	87	4.81	0	0	0	0	0	0	0	0	0	0	0.228149	1	0	0	0	0	0	0	0	0	0	0	0	0
P11597	Cholesteryl ester transfer protein	CETP	1	54.7	6.09	0	0	0	0	0	0	0	0	0	0	0.228149	1	0	0	0	0	0	0	0	0	0	0	0	0
Q6UVK1	Chondroitin sulfate proteoglycan 4	CSPG4	1	250.4	5.47	0	0	0	0	0	0	0	0	0	0	0.228149	1	0	0	0	0	0	0	0	0	0	0	0	0
A0A096LNN2	Cytochrome P450 26A1	CYP26A1	1	27.8	11.82	0	0	0	0	0	0	0	0	0	0	0.228149	1	0	0	0	0	0	0	0	0	0	0	0	0
A0A0U1RQW6	Disco-interacting protein 2 homolog C	DIP2C	1	178	7.66	0	0	0	0	0	0	0	0	0	0	0.228149	1	0	0	0	0	0	0	0	0	0	0	0	0
Q5RHP9	Glutamate-rich protein 3	ERICH3	1	168.4	4.88	0	0	0	0	0	0	0	0	0	0	0.228149	1	0	0	0	0	0	0	0	0	0	0	0	0
Q5FWF5	N-acetyltransferase ESCO1	ESCO1	1	94.9	9.16	0	0	0	0	0	0	0	0	0	0	0.228149	1	0	0	0	0	0	0	0	0	0	0	0	0
C9JBL4	Glycine receptor subunit alpha-2 (Fragment)	GLRA2	1	24.6	5.3	0	0	0	0	0	0	0	0	0	0	0.228149	1	0	0	0	0	0	0	0	0	0	0	0	0
Q05084	Islet cell autoantigen 1	ICA1	1	54.6	5.81	0	0	0	0	0	0	0	0	0	0	0.228149	1	0	0	0	0	0	0	0	0	0	0	0	0
K7EL86	IGF-like family receptor 1	IGFLR1	1	19.9	6.74	0	0	0	0	0	0	0	0	0	0	0.228149	1	0	0	0	0	0	0	0	0	0	0	0	0
P14778	Interleukin-1 receptor type 1	IL1R1	1	65.4	7.83	0	0	0	0	0	0	0	0	0	0	0.228149	1	0	0	0	0	0	0	0	0	0	0	0	0
Q5T2S8	Outer dynein arm-docking complex subunit 2	ODAD2	1	115.6	7.77	0	0	0	0	0	0	0	0	0	0	0.228149	1	0	0	0	0	0	0	0	0	0	0	0	0
Q9NZP5	Olfactory receptor 5AC2	OR5AC2	1	35.3	8.94	0	0	0	0	0	0	0	0	0	0	0.228149	1	0	0	0	0	0	0	0	0	0	0	0	0
Q9H4L5	Oxysterol-binding protein-related protein 3	OSBPL3	1	101.2	6.87	0	0	0	0	0	0	0	0	0	0	0.228149	1	0	0	0	0	0	0	0	0	0	0	0	0
E9PQ19	Post-GPI attachment to proteins factor 2 (Fragment)	PGAP2	1	28.2	8.28	0	0	0	0	0	0	0	0	0	0	0.228149	1	0	0	0	0	0	0	0	0	0	0	0	0
A0A2H4UKA7	Piezo-type mechanosensitive ion channel component	PIEZO2	1	330.3	6.4	0	0	0	0	0	0	0	0	0	0	0.228149	1	0	0	0	0	0	0	0	0	0	0	0	0
Q969W9	Protein TMEPAI	PMEPA1	1	31.6	6.89	0	0	0	0	0	0	0	0	0	0	0.228149	1	0	0	0	0	0	0	0	0	0	0	0	0
O95136	Sphingosine 1-phosphate receptor 2	S1PR2	1	38.8	8.97	0	0	0	0	0	0	0	0	0	0	0.228149	1	0	0	0	0	0	0	0	0	0	0	0	0
Q8WVM7	Cohesin subunit SA-1	STAG1	1	144.3	5.59	0	0	0	0	0	0	0	0	0	0	0.228149	1	0	0	0	0	0	0	0	0	0	0	0	0
Q96C24	Synaptotagmin-like protein 4	SYTL4	1	76	8.98	0	0	0	0	0	0	0	0	0	0	0.228149	1	0	0	0	0	0	0	0	0	0	0	0	0
Q15572	TATA box-binding protein-associated factor RNA polymerase I subunit C	TAF1C	1	95.2	8.59	0	0	0	0	0	0	0	0	0	0	0.228149	1	0	0	0	0	0	0	0	0	0	0	0	0
A0A0B4J1U4	T cell receptor gamma variable 5	TRGV5	1	13.6	8.81	0	0	0	0	0	0	0	0	0	0	0.228149	1	0	0	0	0	0	0	0	0	0	0	0	0
A0A0C4DFM7	Terminal uridylyltransferase 4	TUT4	1	185.1	7.97	0	0	0	0	0	0	0	0	0	0	0.228149	1	0	0	0	0	0	0	0	0	0	0	0	0
O00526	Uroplakin-2	UPK2	1	19.4	10.4	0	0	0	0	0	0	0	0	0	0	0.228149	1	0	0	0	0	0	0	0	0	0	0	0	0
Q8TF30	WASP homolog-associated protein with actin, membranes and microtubules	WHAMM	1	90.9	7.08	0	0	0	0	0	0	0	0	0	0	0.228149	1	0	0	0	0	0	0	0	0	0	0	0	0
A0A0A0MT54	Wilms tumor protein	WT1	1	56.8	8.81	0	0	0	0	0	0	0	0	0	0	0.228149	1	0	0	0	0	0	0	0	0	0	0	0	0
P49750	YLP motif-containing protein 1	YLPM1	1	241.5	6.55	0	0	0	0	0	0	0	0	0	0	0.228149	1	0	0	0	0	0	0	0	0	0	0	0	0
Q53FD0	Zinc finger C2HC domain-containing protein 1C	ZC2HC1C	1	51.6	9.55	0	0	0	0	0	0	0	0	0	0	0.228149	1	0	0	0	0	0	0	0	0	0	0	0	0
P17025	Zinc finger protein 182	ZNF182	1	73.6	8.68	0	0	0	0	0	0	0	0	0	0	0.228149	1	0	0	0	0	0	0	0	0	0	0	0	0
Q8WUY3	Protein prune homolog 2	PRUNE2	1	340.4	4.45	0	0	0	0	0	0	0	0	0.227097	1	0	0	0.154483	1	0	0	0.150704	1	0.225023	1	0	0	0	0
O14647	Chromodomain-helicase-DNA-binding protein 2	CHD2	1	211.2	8.1	0	0	0	0	0	0	0	0	0.227097	1	0	0	0.224	1	0	0	0	0	0	0	0	0	0	0
Q9NY15	Stabilin-1	STAB1	1	275.3	6.49	0	0	0	0	0	0	0	0	0.227097	1	0	0	0.154483	1	0	0	0	0	0	0	0	0	0	0
M0R1Y5	A-kinase anchor protein 8-like (Fragment)	AKAP8L	1	12.3	4.5	0	0	0	0	0	0	0	0	0.227097	1	0	0	0	0	0	0	0	0	0	0	0	0	0	0
H0YLV6	Annexin	ANXA2	1	14.4	9.01	0	0	0	0	0	0	0	0	0.227097	1	0	0	0	0	0	0	0	0	0	0	0	0	0	0
Q9UJ71	C-type lectin domain family 4 member K	CD207	1	36.7	8.25	0	0	0	0	0	0	0	0	0.227097	1	0	0	0	0	0	0	0	0	0	0	0	0	0	0
P0CF97	Protein FAM200B	FAM200B	1	76	8.07	0	0	0	0	0	0	0	0	0.227097	1	0	0	0	0	0	0	0	0	0	0	0	0	0	0
P42685	Tyrosine-protein kinase FRK	FRK	1	58.2	6.67	0	0	0	0	0	0	0	0	0.227097	1	0	0	0	0	0	0	0	0	0	0	0	0	0	0
O14654	Insulin receptor substrate 4	IRS4	1	133.7	8.44	0	0	0	0	0	0	0	0	0.227097	1	0	0	0	0	0	0	0	0	0	0	0	0	0	0
Q9UGL1	Lysine-specific demethylase 5B	KDM5B	1	175.5	6.7	0	0	0	0	0	0	0	0	0.227097	1	0	0	0	0	0	0	0	0	0	0	0	0	0	0
Q8IZ41	Ras and EF-hand domain-containing protein	RASEF	1	82.8	5.11	0	0	0	0	0	0	0	0	0.227097	1	0	0	0	0	0	0	0	0	0	0	0	0	0	0
P57727	Transmembrane protease serine 3	TMPRSS3	1	49.4	6.4	0	0	0	0	0	0	0	0	0.227097	1	0	0	0	0	0	0	0	0	0	0	0	0	0	0
Q8WVF2	Unique cartilage matrix-associated protein	UCMA	1	16.6	5.62	0	0	0	0	0	0	0	0	0.227097	1	0	0	0	0	0	0	0	0	0	0	0	0	0	0
Q8TBK6	Zinc finger CCHC domain-containing protein 10	ZCCHC10	1	21	8.53	0	0	0	0	0	0	0	0	0.227097	1	0	0	0	0	0	0	0	0	0	0	0	0	0	0
Q9Y5H5	Protocadherin alpha-9	PCDHA9	1	102.3	5.07	0	0	0	0	0	0	0.22	1	0	0	0	0	0	0	0	0	0.188813	1	0	0	0	0	0	0
Q9H8Y5	Ankyrin repeat and zinc finger domain-containing protein 1	ANKZF1	1	80.9	8.41	0	0	0	0	0	0	0.22	1	0	0	0	0	0	0	0	0	0	0	0	0	0	0	0	0
Q7L8L6	FAST kinase domain-containing protein 5, mitochondrial	FASTKD5	1	86.5	8.13	0	0	0	0	0	0	0.22	1	0	0	0	0	0	0	0	0	0	0	0	0	0	0	0	0
Q8TDW7	Protocadherin Fat 3	FAT3	1	501.7	4.87	0	0	0	0	0	0	0.22	1	0	0	0	0	0	0	0	0	0	0	0	0	0	0	0	0
P01286	Somatoliberin	GHRH	1	12.4	10.54	0	0	0	0	0	0	0.22	1	0	0	0	0	0	0	0	0	0	0	0	0	0	0	0	0
Q9Y662	Heparan sulfate glucosamine 3-O-sulfotransferase 3B1	HS3ST3B1	1	43.3	9.63	0	0	0	0	0	0	0.22	1	0	0	0	0	0	0	0	0	0	0	0	0	0	0	0	0
Q14643	Inositol 1,4,5-trisphosphate receptor type 1	ITPR1	1	313.7	6.04	0	0	0	0	0	0	0.22	1	0	0	0	0	0	0	0	0	0	0	0	0	0	0	0	0
E9PK64	Layilin (Fragment)	LAYN	1	12.4	4.88	0	0	0	0	0	0	0.22	1	0	0	0	0	0	0	0	0	0	0	0	0	0	0	0	0
Q14112	Nidogen-2	NID2	1	151.2	5.29	0	0	0	0	0	0	0.22	1	0	0	0	0	0	0	0	0	0	0	0	0	0	0	0	0
A0A0J9YXN7	Perilipin-4	PLIN4	1	135.9	8.82	0	0	0	0	0	0	0.22	1	0	0	0	0	0	0	0	0	0	0	0	0	0	0	0	0
B7Z7F3	Ran-binding protein 3	RANBP3	1	52.9	4.83	0	0	0	0	0	0	0.22	1	0	0	0	0	0	0	0	0	0	0	0	0	0	0	0	0
A0A286YEU2	RNA-binding protein fox-1 homolog 1	RBFOX1	1	62.7	5.43	0	0	0	0	0	0	0.22	1	0	0	0	0	0	0	0	0	0	0	0	0	0	0	0	0
P84550	SKI family transcriptional corepressor 1	SKOR1	1	99.8	6.54	0	0	0	0	0	0	0.22	1	0	0	0	0	0	0	0	0	0	0	0	0	0	0	0	0
A0A0G2JIN1	Choline transporter-like protein 4 (Fragment)	SLC44A4	1	45.7	7.12	0	0	0	0	0	0	0.22	1	0	0	0	0	0	0	0	0	0	0	0	0	0	0	0	0
E9PPW0	Transcription factor SOX-13 (Fragment)	SOX13	1	19.3	5.26	0	0	0	0	0	0	0.22	1	0	0	0	0	0	0	0	0	0	0	0	0	0	0	0	0
C9IYU9	F-box-like/WD repeat-containing protein TBL1XR1 (Fragment)	TBL1XR1	1	15.3	4.74	0	0	0	0	0	0	0.22	1	0	0	0	0	0	0	0	0	0	0	0	0	0	0	0	0
F8WF53	Tetraspanin-7	TSPAN7	1	7.5	8.18	0	0	0	0	0	0	0.22	1	0	0	0	0	0	0	0	0	0	0	0	0	0	0	0	0
Q9NRJ4	Tubby-related protein 4	TULP4	1	168.9	7.55	0	0	0	0	0	0	0.22	1	0	0	0	0	0	0	0	0	0	0	0	0	0	0	0	0
A0A0A0MRT2	WW domain-containing adapter protein with coiled-coil	WAC	1	53.8	9.38	0	0	0	0	0	0	0.22	1	0	0	0	0	0	0	0	0	0	0	0	0	0	0	0	0
Q8WXH0	Nesprin-2	SYNE2	1	795.9	5.36	0	0	0	0	0.209703	1	0	0	0	0	0	0	0	0	0	0	0	0	0.450047	1	0.169931	1	0.182519	1
Q96N23	Cilia- and flagella-associated protein 54	CFAP54	1	351.7	8.1	0	0	0	0	0.209703	1	0	0	0	0	0	0	0	0	0.176631	1	0	0	0	0	0	0	0.160521	1
Q9UL49	Transcription factor-like 5 protein	TCFL5	1	52.7	6.84	0	0	0	0	0.209703	1	0	0	0	0	0	0	0.300181	2	0	0	0	0	0	0	0	0	0	0
K7EPZ6	Methyl-CpG-binding domain protein 1 (Fragment)	MBD1	1	45.9	9.52	0	0	0	0	0.209703	1	0	0	0	0	0	0	0	0	0	0	0	0	0.225023	1	0	0	0	0
Q5VTQ0	Tetratricopeptide repeat protein 39B	TTC39B	1	76.9	7.39	0	0	0	0	0.209703	1	0	0	0	0	0	0	0	0	0	0	0	0	0	0	0.190271	1	0	0
Q3V6T2	Girdin	CCDC88A	1	215,9	6,21	0	0	0	0	0.209703	1	0	0	0	0	0	0	0	0	0	0	0	0	0.165369	1	0	0	0	0
Q96PF1	Protein-glutamine gamma-glutamyltransferase Z	TGM7	1	79.9	7.01	0	0	0	0	0.209703	1	0	0	0	0	0	0	0	0	0	0	0	0	0	0	0	0	0.147988	1
A1A4S6	Rho GTPase-activating protein 10	ARHGAP10	1	89.3	7.18	0	0	0	0	0.209703	1	0	0	0	0	0	0	0	0	0	0	0	0	0	0	0.145369	1	0	0
D3YTG3	Target of Nesh-SH3	ABI3BP	1	196.3	9.73	0	0	0	0	0.209703	1	0	0	0	0	0	0	0	0	0	0	0	0	0	0	0	0	0	0
A0A1D8H0A6	4-hydroxybenzoate polyprenyltransferase, mitochondrial	COQ2	1	40.4	9.13	0	0	0	0	0.209703	1	0	0	0	0	0	0	0	0	0	0	0	0	0	0	0	0	0	0
A0A3B3IRY8	Receptor protein-tyrosine kinase	EPHB1	1	117.9	6.05	0	0	0	0	0.209703	1	0	0	0	0	0	0	0	0	0	0	0	0	0	0	0	0	0	0
P63119	Endogenous retrovirus group K member 21 Pro protein	ERVK-21	1	17.1	7.94	0	0	0	0	0.209703	1	0	0	0	0	0	0	0	0	0	0	0	0	0	0	0	0	0	0
A0A087WYQ7	Kynureninase (Fragment)	KYNU	1	17.4	6.28	0	0	0	0	0.209703	1	0	0	0	0	0	0	0	0	0	0	0	0	0	0	0	0	0	0
Q8N7U9	Putative uncharacterized protein encoded by LINC00469	LINC00469	1	16	6.16	0	0	0	0	0.209703	1	0	0	0	0	0	0	0	0	0	0	0	0	0	0	0	0	0	0
K7EQP5	PHD finger protein 12 (Fragment)	PHF12	1	12.7	7.78	0	0	0	0	0.209703	1	0	0	0	0	0	0	0	0	0	0	0	0	0	0	0	0	0	0
Q14289	Protein-tyrosine kinase 2-beta	PTK2B	1	115.8	6.25	0	0	0	0	0.209703	1	0	0	0	0	0	0	0	0	0	0	0	0	0	0	0	0	0	0
Q05519	Serine/arginine-rich splicing factor 11	SRSF11	1	53.5	10.52	0	0	0	0	0.209703	1	0	0	0	0	0	0	0	0	0	0	0	0	0	0	0	0	0	0
M0R3C3	Very-long-chain enoyl-CoA reductase	TECR	1	11.8	9.2	0	0	0	0	0.209703	1	0	0	0	0	0	0	0	0	0	0	0	0	0	0	0	0	0	0
O75762	Transient receptor potential cation channel subfamily A member 1	TRPA1	1	127.4	7.12	0	0	0	0	0.209703	1	0	0	0	0	0	0	0	0	0	0	0	0	0	0	0	0	0	0
O75132	Zinc finger BED domain-containing protein 4	ZBED4	1	130.2	6.83	0	0	0	0	0.209703	1	0	0	0	0	0	0	0	0	0	0	0	0	0	0	0	0	0	0
P27701	CD82 antigen	CD82	1	29.6	5.24	0	0	0	0	0	0	0.205334	1	0	0	0	0	0	0	0	0	0	0	0	0	0.455217	2	0	0
Q14693	Phosphatidate phosphatase LPIN1	LPIN1	1	98,6	6,58	0	0	0	0	0	0	0.205334	1	0	0	0	0	0	0	0	0	0	0	0	0	0	0	0.203637	1
Q8NCX0	Coiled-coil domain-containing protein 150	CCDC150	1	128.7	7.02	0	0	0	0	0	0	0.205334	1	0	0	0	0	0	0	0	0	0	0	0	0	0	0	0	0
Q6P9F0	Coiled-coil domain-containing protein 62	CCDC62	1	77.7	6.02	0	0	0	0	0	0	0.205334	1	0	0	0	0	0	0	0	0	0	0	0	0	0	0	0	0
O95388	CCN family member 4	CCN4	1	40.3	7.01	0	0	0	0	0	0	0.205334	1	0	0	0	0	0	0	0	0	0	0	0	0	0	0	0	0
Q8IV13	Cyclin-J-like protein	CCNJL	1	48.4	7.5	0	0	0	0	0	0	0.205334	1	0	0	0	0	0	0	0	0	0	0	0	0	0	0	0	0
A8MYA2	Uncharacterized protein CXorf49	CXorf49	1	54.4	9.03	0	0	0	0	0	0	0.205334	1	0	0	0	0	0	0	0	0	0	0	0	0	0	0	0	0
Q8NF50	Dedicator of cytokinesis protein 8	DOCK8	1	238.4	6.87	0	0	0	0	0	0	0.205334	1	0	0	0	0	0	0	0	0	0	0	0	0	0	0	0	0
P20930	Filaggrin	FLG	1	434.9	9.25	0	0	0	0	0	0	0.205334	1	0	0	0	0	0	0	0	0	0	0	0	0	0	0	0	0
Q13478	Interleukin-18 receptor 1	IL18R1	1	62.3	7.88	0	0	0	0	0	0	0.205334	1	0	0	0	0	0	0	0	0	0	0	0	0	0	0	0	0
Q2VYF4	LETM1 domain-containing protein LETM2, mitochondrial	LETM2	1	55.9	9.23	0	0	0	0	0	0	0.205334	1	0	0	0	0	0	0	0	0	0	0	0	0	0	0	0	0
A0A2R8Y7K4	Lipoxygenase homology domain-containing protein 1	LOXHD1	1	259.1	5.41	0	0	0	0	0	0	0.205334	1	0	0	0	0	0	0	0	0	0	0	0	0	0	0	0	0
Q8IY49	Monocyte to macrophage differentiation factor 2	MMD2	1	31.2	8.72	0	0	0	0	0	0	0.205334	1	0	0	0	0	0	0	0	0	0	0	0	0	0	0	0	0
P36639	7,8-dihydro-8-oxoguanine triphosphatase	NUDT1	1	22.5	5.27	0	0	0	0	0	0	0.205334	1	0	0	0	0	0	0	0	0	0	0	0	0	0	0	0	0
Q8NA58	Poly(A)-specific ribonuclease PNLDC1	PNLDC1	1	60.1	8.57	0	0	0	0	0	0	0.205334	1	0	0	0	0	0	0	0	0	0	0	0	0	0	0	0	0
Q13671	Ras and Rab interactor 1	RIN1	1	84	8.02	0	0	0	0	0	0	0.205334	1	0	0	0	0	0	0	0	0	0	0	0	0	0	0	0	0
F5H1W3	Septin-10	SEPTIN10	1	4.1	5.62	0	0	0	0	0	0	0.205334	1	0	0	0	0	0	0	0	0	0	0	0	0	0	0	0	0
A0A2R8YFB9	Equilibrative nucleoside transporter 1 (Fragment)	SLC29A1	1	15.4	9	0	0	0	0	0	0	0.205334	1	0	0	0	0	0	0	0	0	0	0	0	0	0	0	0	0
A0A0B4J240	T cell receptor alpha variable 10	TRAV10	1	12.8	8.91	0	0	0	0	0	0	0.205334	1	0	0	0	0	0	0	0	0	0	0	0	0	0	0	0	0
A0A0A0MS04	Probable non-functional T cell receptor beta variable 6-7	TRBV6-7	1	12.6	7.78	0	0	0	0	0	0	0.205334	1	0	0	0	0	0	0	0	0	0	0	0	0	0	0	0	0
B1AKV2	Ubiquinol-cytochrome-c reductase complex assembly factor 1	UQCC1	1	25.5	9.1	0	0	0	0	0	0	0.205334	1	0	0	0	0	0	0	0	0	0	0	0	0	0	0	0	0
Q9ULM3	YEATS domain-containing protein 2	YEATS2	1	150.7	8.98	0	0	0	0	0	0	0.205334	1	0	0	0	0	0	0	0	0	0	0	0	0	0	0	0	0
P17010	Zinc finger X-chromosomal protein	ZFX	1	90.5	6.14	0	0	0	0	0	0	0.205334	1	0	0	0	0	0	0	0	0	0	0	0	0	0	0	0	0
Q9P225	Dynein heavy chain 2, axonemal	DNAH2	1	507.4	6.37	0.194016	1	0	0	0	0	0	0	0	0	0	0	0	0	0	0	0	0	0	0	0	0	0.174135	1
E7ERR3	Probable E3 ubiquitin-protein ligase HECTD2	HECTD2	1	88.6	8.27	0.194016	1	0	0	0	0	0	0	0	0	0	0	0	0	0	0	0	0	0	0	0.169931	1	0	0
E9PB61	THO complex subunit 4	ALYREF	1	27.5	11.05	0.194016	1	0	0	0	0	0	0	0	0	0	0	0	0	0	0	0	0	0	0	0	0	0	0
Q13733	Sodium/potassium-transporting ATPase subunit alpha-4	ATP1A4	1	114.1	6.64	0.194016	1	0	0	0	0	0	0	0	0	0	0	0	0	0	0	0	0	0	0	0	0	0	0
Q8WZ55	Barttin	BSND	1	35.2	4.37	0.194016	1	0	0	0	0	0	0	0	0	0	0	0	0	0	0	0	0	0	0	0	0	0	0
Q6YHK3	CD109 antigen	CD109	1	161.6	5.85	0.194016	1	0	0	0	0	0	0	0	0	0	0	0	0	0	0	0	0	0	0	0	0	0	0
Q9UBT3	Dickkopf-related protein 4	DKK4	1	24.9	8.38	0.194016	1	0	0	0	0	0	0	0	0	0	0	0	0	0	0	0	0	0	0	0	0	0	0
Q9BVV2	Fibronectin type III domain-containing protein 11	FNDC11	1	36.5	8.63	0.194016	1	0	0	0	0	0	0	0	0	0	0	0	0	0	0	0	0	0	0	0	0	0	0
F8WAV7	Integrator complex subunit 6	INTS6	1	16.9	6.8	0.194016	1	0	0	0	0	0	0	0	0	0	0	0	0	0	0	0	0	0	0	0	0	0	0
Q8NBH2	Kyphoscoliosis peptidase	KY	1	75.1	7.49	0.194016	1	0	0	0	0	0	0	0	0	0	0	0	0	0	0	0	0	0	0	0	0	0	0
Q16706	Alpha-mannosidase 2	MAN2A1	1	131.1	7.58	0.194016	1	0	0	0	0	0	0	0	0	0	0	0	0	0	0	0	0	0	0	0	0	0	0
Q86VD1	MORC family CW-type zinc finger protein 1	MORC1	1	112.8	7.85	0.194016	1	0	0	0	0	0	0	0	0	0	0	0	0	0	0	0	0	0	0	0	0	0	0
P51956	Serine/threonine-protein kinase Nek3	NEK3	1	57.7	7.17	0.194016	1	0	0	0	0	0	0	0	0	0	0	0	0	0	0	0	0	0	0	0	0	0	0
Q96R08	Olfactory receptor 5B12	OR5B12	1	35.2	7.02	0.194016	1	0	0	0	0	0	0	0	0	0	0	0	0	0	0	0	0	0	0	0	0	0	0
O15211	Ral guanine nucleotide dissociation stimulator-like 2	RGL2	1	83.5	6.18	0.194016	1	0	0	0	0	0	0	0	0	0	0	0	0	0	0	0	0	0	0	0	0	0	0
F8W0Q0	Sodium channel protein type 8 subunit alpha (Fragment)	SCN8A	1	60.8	8.07	0.194016	1	0	0	0	0	0	0	0	0	0	0	0	0	0	0	0	0	0	0	0	0	0	0
G5EA09	Syndecan binding protein (Syntenin), isoform CRA_a	SDCBP	1	34.8	8.51	0.194016	1	0	0	0	0	0	0	0	0	0	0	0	0	0	0	0	0	0	0	0	0	0	0
Q9BYW2	Histone-lysine N-methyltransferase SETD2	SETD2	1	287.4	6.14	0.194016	1	0	0	0	0	0	0	0	0	0	0	0	0	0	0	0	0	0	0	0	0	0	0
Q8IZQ1	WD repeat and FYVE domain-containing protein 3	WDFY3	1	395	6.76	0.194016	1	0	0	0	0	0	0	0	0	0	0	0	0	0	0	0	0	0	0	0	0	0	0
D6RJH2	Zinc finger protein 131	ZNF131	1	28.5	4.75	0.194016	1	0	0	0	0	0	0	0	0	0	0	0	0	0	0	0	0	0	0	0	0	0	0
Q9P2P6	StAR-related lipid transfer protein 9	STARD9	1	516	6.32	0.181845	1	0	0	0	0	0	0	0	0	0	0	0	0	0.188092	1	0.150704	1	0.15257	1	0	0	0.407273	1
A0A1B0GUL6	BTB/POZ domain-containing protein 8	BTBD8	1	198.9	6.15	0.181845	1	0	0	0	0	0	0	0	0	0	0	0	0	0	0	0	0	0.619264	2	0	0	0	0
Q9P2J8	Zinc finger protein 624	ZNF624	1	99.9	8.88	0.181845	1	0	0	0	0	0	0	0	0	0	0	0	0	0	0	0	0	0	0	0	0	0.321043	1
A0A087WYJ0	Small conductance calcium-activated potassium channel protein 3	KCNN3	1	82.8	8.81	0.181845	1	0	0	0	0	0	0	0	0	0	0	0	0	0	0	0	0	0.165369	1	0	0	0	0
Q8WXD9	Caskin-1	CASKIN1	1	149.7	9.14	0.181845	1	0	0	0	0	0	0	0	0	0	0	0.128669	1	0	0	0	0	0	0	0	0	0	0
P51825	AF4/FMR2 family member 1	AFF1	1	131.3	9.2	0.181845	1	0	0	0	0	0	0	0	0	0	0	0	0	0	0	0	0	0	0	0	0	0	0
O15085	Rho guanine nucleotide exchange factor 11	ARHGEF11	1	167.6	5.5	0.181845	1	0	0	0	0	0	0	0	0	0	0	0	0	0	0	0	0	0	0	0	0	0	0
A0A0G2JPR0	C4a anaphylatoxin	C4A	1	192.8	7.03	0.181845	1	0	0	0	0	0	0	0	0	0	0	0	0	0	0	0	0	0	0	0	0	0	0
A0A096LP49	Coiled-coil domain-containing protein 187	CCDC187	1	114.8	9.69	0.181845	1	0	0	0	0	0	0	0	0	0	0	0	0	0	0	0	0	0	0	0	0	0	0
Q9BYE9	Cadherin-related family member 2	CDHR2	1	141.5	4.5	0.181845	1	0	0	0	0	0	0	0	0	0	0	0	0	0	0	0	0	0	0	0	0	0	0
Q6P090	CLK4 protein	CLK4	1	6.7	9.99	0.181845	1	0	0	0	0	0	0	0	0	0	0	0	0	0	0	0	0	0	0	0	0	0	0
Q7LFL8	CXXC-type zinc finger protein 5	CXXC5	1	33	9.1	0.181845	1	0	0	0	0	0	0	0	0	0	0	0	0	0	0	0	0	0	0	0	0	0	0
Q86TM3	Probable ATP-dependent RNA helicase DDX53	DDX53	1	71.1	9.07	0.181845	1	0	0	0	0	0	0	0	0	0	0	0	0	0	0	0	0	0	0	0	0	0	0
E9PNX7	DENN domain-containing protein 2B (Fragment)	DENND2B	1	25.4	10.23	0.181845	1	0	0	0	0	0	0	0	0	0	0	0	0	0	0	0	0	0	0	0	0	0	0
Q96QB1	Rho GTPase-activating protein 7	DLC1	1	170.5	6.4	0.181845	1	0	0	0	0	0	0	0	0	0	0	0	0	0	0	0	0	0	0	0	0	0	0
Q14117	Dihydropyrimidinase	DPYS	1	56.6	7.27	0.181845	1	0	0	0	0	0	0	0	0	0	0	0	0	0	0	0	0	0	0	0	0	0	0
Q9NVF7	F-box only protein 28	FBXO28	1	41.1	9.55	0.181845	1	0	0	0	0	0	0	0	0	0	0	0	0	0	0	0	0	0	0	0	0	0	0
A0A669KB94	Protein GVQW3	GVQW3	1	31	9.39	0.181845	1	0	0	0	0	0	0	0	0	0	0	0	0	0	0	0	0	0	0	0	0	0	0
P19827	Inter-alpha-trypsin inhibitor heavy chain H1	ITIH1	1	101.3	6.79	0.181845	1	0	0	0	0	0	0	0	0	0	0	0	0	0	0	0	0	0	0	0	0	0	0
G3XAA4	E3 ubiquitin-protein ligase Jade-2	JADE2	1	92.1	5.6	0.181845	1	0	0	0	0	0	0	0	0	0	0	0	0	0	0	0	0	0	0	0	0	0	0
Q13351	Krueppel-like factor 1	KLF1	1	38.2	7.14	0.181845	1	0	0	0	0	0	0	0	0	0	0	0	0	0	0	0	0	0	0	0	0	0	0
Q8NA29	Sodium-dependent lysophosphatidylcholine symporter 1	MFSD2A	1	60.1	6.95	0.181845	1	0	0	0	0	0	0	0	0	0	0	0	0	0	0	0	0	0	0	0	0	0	0
O95206	Protocadherin-8	PCDH8	1	112.9	5.54	0.181845	1	0	0	0	0	0	0	0	0	0	0	0	0	0	0	0	0	0	0	0	0	0	0
E9PGF6	Pleckstrin homology-like domain family B member 2	PHLDB2	1	86.6	6.18	0.181845	1	0	0	0	0	0	0	0	0	0	0	0	0	0	0	0	0	0	0	0	0	0	0
O75038	1-phosphatidylinositol 4,5-bisphosphate phosphodiesterase eta-2	PLCH2	1	154.6	7.84	0.181845	1	0	0	0	0	0	0	0	0	0	0	0	0	0	0	0	0	0	0	0	0	0	0
A0A0A0MSE9	Pleckstrin homology domain-containing family B member 2	PLEKHB2	1	26.3	5.94	0.181845	1	0	0	0	0	0	0	0	0	0	0	0	0	0	0	0	0	0	0	0	0	0	0
Q15165	Serum paraoxonase/arylesterase 2	PON2	1	39.4	5.6	0.181845	1	0	0	0	0	0	0	0	0	0	0	0	0	0	0	0	0	0	0	0	0	0	0
E9PGC5	Protein-tyrosine-phosphatase	PTPRK	1	165.9	5.91	0.181845	1	0	0	0	0	0	0	0	0	0	0	0	0	0	0	0	0	0	0	0	0	0	0
F8VZ56	Periodic tryptophan protein 1 homolog (Fragment)	PWP1	1	11.2	4.03	0.181845	1	0	0	0	0	0	0	0	0	0	0	0	0	0	0	0	0	0	0	0	0	0	0
Q96JH8	Ras-associating and dilute domain-containing protein	RADIL	1	117.4	7.09	0.181845	1	0	0	0	0	0	0	0	0	0	0	0	0	0	0	0	0	0	0	0	0	0	0
H7C422	60S ribosomal protein L3 (Fragment)	RPL3	1	34.9	10.23	0.181845	1	0	0	0	0	0	0	0	0	0	0	0	0	0	0	0	0	0	0	0	0	0	0
A0A6Q8PGU6	Vesicle-fusing ATPase	SPATA5	1	100.3	5.86	0.181845	1	0	0	0	0	0	0	0	0	0	0	0	0	0	0	0	0	0	0	0	0	0	0
D6RI10	Serine protease inhibitor Kazal-type 2	SPINK2	1	13.9	8.6	0.181845	1	0	0	0	0	0	0	0	0	0	0	0	0	0	0	0	0	0	0	0	0	0	0
J3KTH2	HCG38478, isoform CRA_a	TAF4B	1	91.7	9.54	0.181845	1	0	0	0	0	0	0	0	0	0	0	0	0	0	0	0	0	0	0	0	0	0	0
C9JY04	Transmembrane protein 243	TMEM243	1	12.9	5.25	0.181845	1	0	0	0	0	0	0	0	0	0	0	0	0	0	0	0	0	0	0	0	0	0	0
Q96RL7	Vacuolar protein sorting-associated protein 13A	VPS13A	1	360	6.33	0.181845	1	0	0	0	0	0	0	0	0	0	0	0	0	0	0	0	0	0	0	0	0	0	0
Q8WW38	Zinc finger protein ZFPM2	ZFPM2	1	128.1	6.47	0.181845	1	0	0	0	0	0	0	0	0	0	0	0	0	0	0	0	0	0	0	0	0	0	0
Q9ULL5	Proline-rich protein 12	PRR12	1	210.9	7.87	0	0	0	0	0.181177	1	0	0	0	0	0	0	0	0	0.188092	1	0	0	0	0	0.169931	1	0	0
O15374	Monocarboxylate transporter 5	SLC16A4	1	54	8.03	0	0	0	0	0.181177	1	0	0	0	0	0	0	0	0	0.188092	1	0	0	0	0	0	0	0	0
B9EGE7	ZNF507 protein	ZNF507	1	106.3	5.77	0	0	0	0	0.181177	1	0	0	0	0	0	0	0	0	0	0	0	0	0.165369	1	0	0	0	0
Q9H3Z7	Protein ABHD16B	ABHD16B	1	52.5	8.57	0	0	0	0	0.181177	1	0	0	0	0	0	0	0	0	0	0	0	0	0	0	0	0	0	0
Q96BY7	Autophagy-related protein 2 homolog B	ATG2B	1	232.6	5.76	0	0	0	0	0.181177	1	0	0	0	0	0	0	0	0	0	0	0	0	0	0	0	0	0	0
P31152	Mitogen-activated protein kinase 4	MAPK4	1	65.9	5.45	0	0	0	0	0.181177	1	0	0	0	0	0	0	0	0	0	0	0	0	0	0	0	0	0	0
A6NFY4	Nuclear envelope integral membrane protein 2	NEMP2	1	48.6	8.34	0	0	0	0	0.181177	1	0	0	0	0	0	0	0	0	0	0	0	0	0	0	0	0	0	0
Q8NGY3	Olfactory receptor 6K3	OR6K3	1	37.3	7.31	0	0	0	0	0.181177	1	0	0	0	0	0	0	0	0	0	0	0	0	0	0	0	0	0	0
Q5JRD6	All trans-polyprenyl-diphosphate synthase PDSS2 (Fragment)	PDSS2	1	9.1	6.79	0	0	0	0	0.181177	1	0	0	0	0	0	0	0	0	0	0	0	0	0	0	0	0	0	0
Q96LB9	Peptidoglycan recognition protein 3	PGLYRP3	1	37.6	6.96	0	0	0	0	0.181177	1	0	0	0	0	0	0	0	0	0	0	0	0	0	0	0	0	0	0
Q13522	Protein phosphatase 1 regulatory subunit 1A	PPP1R1A	1	19	6.3	0	0	0	0	0.181177	1	0	0	0	0	0	0	0	0	0	0	0	0	0	0	0	0	0	0
A0A1B0GW36	Glutamine-rich protein 2	QRICH2	1	198.6	6.74	0	0	0	0	0.181177	1	0	0	0	0	0	0	0	0	0	0	0	0	0	0	0	0	0	0
Q5T6P2	SLAIN motif-containing protein 1 (Fragment)	SLAIN1	1	12.4	4.41	0	0	0	0	0.181177	1	0	0	0	0	0	0	0	0	0	0	0	0	0	0	0	0	0	0
Q86UG4	Solute carrier organic anion transporter family member 6A1	SLCO6A1	1	79.2	8.59	0	0	0	0	0.181177	1	0	0	0	0	0	0	0	0	0	0	0	0	0	0	0	0	0	0
A0A087X266	Ion channel TACAN	TMEM120A	1	42.9	8.43	0	0	0	0	0.181177	1	0	0	0	0	0	0	0	0	0	0	0	0	0	0	0	0	0	0
O94900	Thymocyte selection-associated high mobility group box protein TOX	TOX	1	57.5	7.33	0	0	0	0	0.181177	1	0	0	0	0	0	0	0	0	0	0	0	0	0	0	0	0	0	0
Q15361	Transcription termination factor 1	TTF1	1	103	9.38	0	0	0	0	0.181177	1	0	0	0	0	0	0	0	0	0	0	0	0	0	0	0	0	0	0
Q9C0D4	Zinc finger protein 518B	ZNF518B	1	119.5	9.45	0	0	0	0	0.181177	1	0	0	0	0	0	0	0	0	0	0	0	0	0	0	0	0	0	0
A0A5F9ZH43	Xin actin-binding repeat-containing protein 2	XIRP2	1	435.6	6.52	0	0	0	0	0	0	0	0	0.177906	1	0	0	0	0	0.982491	3	0.144941	1	0	0	0	0	0.174135	1
Q12923	Tyrosine-protein phosphatase non-receptor type 13	PTPN13	1	276.7	6.42	0	0	0	0	0	0	0	0	0.177906	1	0	0	0	0	0	0	0	0	0	0	0.455217	2	0	0
Q96PN6	Adenylate cyclase type 10	ADCY10	1	187	7.31	0	0	0	0	0	0	0	0	0.177906	1	0	0	0	0	0	0	0	0	0	0	0	0	0	0
Q13023	A-kinase anchor protein 6	AKAP6	1	256.6	5.01	0	0	0	0	0	0	0	0	0.177906	1	0	0	0	0	0	0	0	0	0	0	0	0	0	0
Q9UHK6	Alpha-methylacyl-CoA racemase	AMACR	1	42.4	6.44	0	0	0	0	0	0	0	0	0.177906	1	0	0	0	0	0	0	0	0	0	0	0	0	0	0
Q93084	Sarcoplasmic/endoplasmic reticulum calcium ATPase 3	ATP2A3	1	109.2	5.52	0	0	0	0	0	0	0	0	0.177906	1	0	0	0	0	0	0	0	0	0	0	0	0	0	0
H7C094	Baculoviral IAP repeat-containing protein 6 (Fragment)	BIRC6	1	11.7	9.44	0	0	0	0	0	0	0	0	0.177906	1	0	0	0	0	0	0	0	0	0	0	0	0	0	0
Q9BWV1	Brother of CDO	BOC	1	121	7.01	0	0	0	0	0	0	0	0	0.177906	1	0	0	0	0	0	0	0	0	0	0	0	0	0	0
Q86XM0	Cation channel sperm-associated protein subunit delta	CATSPERD	1	90.4	7.37	0	0	0	0	0	0	0	0	0.177906	1	0	0	0	0	0	0	0	0	0	0	0	0	0	0
Q96JN2	Coiled-coil domain-containing protein 136	CCDC136	1	134	4.65	0	0	0	0	0	0	0	0	0.177906	1	0	0	0	0	0	0	0	0	0	0	0	0	0	0
E9PFT2	Limbin	EVC2	1	50.4	6.38	0	0	0	0	0	0	0	0	0.177906	1	0	0	0	0	0	0	0	0	0	0	0	0	0	0
Q9UBN7	Histone deacetylase 6	HDAC6	1	131.3	5.3	0	0	0	0	0	0	0	0	0.177906	1	0	0	0	0	0	0	0	0	0	0	0	0	0	0
P46940	Ras GTPase-activating-like protein IQGAP1	IQGAP1	1	189.1	6.48	0	0	0	0	0	0	0	0	0.177906	1	0	0	0	0	0	0	0	0	0	0	0	0	0	0
P08779	Keratin, type I cytoskeletal 16	KRT16	1	51.2	5.05	0	0	0	0	0	0	0	0	0.177906	1	0	0	0	0	0	0	0	0	0	0	0	0	0	0
A0A087WZ40	Ensconsin	MAP7	1	87.8	9.77	0	0	0	0	0	0	0	0	0.177906	1	0	0	0	0	0	0	0	0	0	0	0	0	0	0
P06748	Nucleophosmin	NPM1	1	32.6	4.78	0	0	0	0	0	0	0	0	0.177906	1	0	0	0	0	0	0	0	0	0	0	0	0	0	0
Q9BZF1	Oxysterol-binding protein-related protein 8	OSBPL8	1	101.1	6.96	0	0	0	0	0	0	0	0	0.177906	1	0	0	0	0	0	0	0	0	0	0	0	0	0	0
O15431	High affinity copper uptake protein 1	SLC31A1	1	21.1	7.42	0	0	0	0	0	0	0	0	0.177906	1	0	0	0	0	0	0	0	0	0	0	0	0	0	0
Q53QW1	Testis-expressed protein 44	TEX44	1	41.6	5.12	0	0	0	0	0	0	0	0	0.177906	1	0	0	0	0	0	0	0	0	0	0	0	0	0	0
Q5T269	Palmitoyltransferase	ZDHHC12	1	32.4	7.24	0	0	0	0	0	0	0	0	0.177906	1	0	0	0	0	0	0	0	0	0	0	0	0	0	0
Q9C0A1	Zinc finger homeobox protein 2	ZFHX2	1	274	5.88	0	0	0	0	0	0	0	0	0.177906	1	0	0	0	0	0	0	0	0	0	0	0	0	0	0
F8VZ09	Zinc finger protein 589	ZNF589	1	10.2	7.83	0	0	0	0	0	0	0	0	0.177906	1	0	0	0	0	0	0	0	0	0	0	0	0	0	0
A4D1E1	Zinc finger protein 804B	ZNF804B	1	152.5	8.54	0	0	0	0	0	0	0	0	0.174752	1	0	0	0	0	0	0	0.188813	1	0	0	0.190271	1	0	0
Q04721	Neurogenic locus notch homolog protein 2	NOTCH2	1	265.2	5.14	0	0	0	0	0	0	0	0	0.174752	1	0	0	0	0	0	0	0	0	0	0	0.264947	1	0	0
Q96RP9	Elongation factor G, mitochondrial	GFM1	1	83.4	7.01	0	0	0	0	0	0	0	0	0.174752	1	0	0	0	0	0	0	0	0	0.191008	1	0	0	0	0
Q9ULK2	Ataxin-7-like protein 1	ATXN7L1	1	91.5	9.79	0	0	0	0	0	0	0	0	0.174752	1	0	0	0	0	0	0	0.144941	1	0	0	0	0	0	0
Q9NUB1	Acetyl-coenzyme A synthetase 2-like, mitochondrial	ACSS1	1	74.8	7.11	0	0	0	0	0	0	0	0	0.174752	1	0	0	0	0	0	0	0	0	0	0	0	0	0	0
K7EM85	Rho GTPase-activating protein 45	ARHGAP45	1	127.5	6	0	0	0	0	0	0	0	0	0.174752	1	0	0	0	0	0	0	0	0	0	0	0	0	0	0
Q8TBE0	Bromo adjacent homology domain-containing 1 protein	BAHD1	1	84.6	9.07	0	0	0	0	0	0	0	0	0.174752	1	0	0	0	0	0	0	0	0	0	0	0	0	0	0
P01034	Cystatin-C	CST3	1	15.8	8.75	0	0	0	0	0	0	0	0	0.174752	1	0	0	0	0	0	0	0	0	0	0	0	0	0	0
Q96P66	Probable G-protein coupled receptor 101	GPR101	1	56.7	5.73	0	0	0	0	0	0	0	0	0.174752	1	0	0	0	0	0	0	0	0	0	0	0	0	0	0
J3QS48	Mannose-P-dolichol utilization defect 1 protein	MPDU1	1	11	8.48	0	0	0	0	0	0	0	0	0.174752	1	0	0	0	0	0	0	0	0	0	0	0	0	0	0
E9PAV3	Nascent polypeptide-associated complex subunit alpha, muscle-specific form	NACA	1	205.3	9.58	0	0	0	0	0	0	0	0	0.174752	1	0	0	0	0	0	0	0	0	0	0	0	0	0	0
M0R2Z9	SURP and G-patch domain-containing protein 2	SUGP2	1	121.5	7.4	0	0	0	0	0	0	0	0	0.174752	1	0	0	0	0	0	0	0	0	0	0	0	0	0	0
H0YL70	Transducin-like enhancer protein 3	TLE3	1	84.4	7.27	0	0	0	0	0	0	0	0	0.174752	1	0	0	0	0	0	0	0	0	0	0	0	0	0	0
P26358	DNA (cytosine-5)-methyltransferase 1	DNMT1	1	183,1	7,75	0	0	0.168191	1	0	0	0	0	0	0	0	0	0	0	0	0	0.194016	1	0.191008	1	0.190271	1	0	0
C9JGN4	Transcriptional repressor p66-alpha (Fragment)	GATAD2A	1	15	5.01	0	0	0.168191	1	0	0	0	0	0	0	0	0	0.448001	1	0	0	0	0	0	0	0	0	0	0
Q9H6U6	Breast carcinoma-amplified sequence 3	BCAS3	1	101.2	6.7	0	0	0.168191	1	0	0	0	0	0	0	0	0	0	0	0	0	0.150704	1	0.225023	1	0	0	0	0
A0A0A0MT67	Mucin-15	MUC15	1	39.3	5.67	0	0	0.168191	1	0	0	0	0	0	0	0	0	0	0	0	0	0	0	0.225023	1	0	0	0	0
Q58F21	Bromodomain testis-specific protein	BRDT	1	107.9	8.95	0	0	0.168191	1	0	0	0	0	0	0	0	0	0	0	0	0	0.188813	1	0	0	0	0	0	0
Q9BX63	Fanconi anemia group J protein	BRIP1	1	140.8	6.92	0	0	0.168191	1	0	0	0	0	0	0	0	0	0	0	0	0	0	0	0	0	0	0	0	0
Q10589	Bone marrow stromal antigen 2	BST2	1	19.8	5.6	0	0	0.168191	1	0	0	0	0	0	0	0	0	0	0	0	0	0	0	0	0	0	0	0	0
Q9BX69	Caspase recruitment domain-containing protein 6	CARD6	1	116.4	6.37	0	0	0.168191	1	0	0	0	0	0	0	0	0	0	0	0	0	0	0	0	0	0	0	0	0
A0A0J9YYJ0	Protein canopy homolog 4 (Fragment)	CNPY4	1	13.3	8.43	0	0	0.168191	1	0	0	0	0	0	0	0	0	0	0	0	0	0	0	0	0	0	0	0	0
Q9H329	Band 4.1-like protein 4B	EPB41L4B	1	99.7	9.04	0	0	0.168191	1	0	0	0	0	0	0	0	0	0	0	0	0	0	0	0	0	0	0	0	0
M5A8F1	Suppressyn	ERVH48-1	1	18.1	9.03	0	0	0.168191	1	0	0	0	0	0	0	0	0	0	0	0	0	0	0	0	0	0	0	0	0
Q8N3Y1	F-box/WD repeat-containing protein 8	FBXW8	1	67.4	5.67	0	0	0.168191	1	0	0	0	0	0	0	0	0	0	0	0	0	0	0	0	0	0	0	0	0
Q5T191	FAD synthase	FLAD1	1	18.6	4.74	0	0	0.168191	1	0	0	0	0	0	0	0	0	0	0	0	0	0	0	0	0	0	0	0	0
Q14005	Pro-interleukin-16	IL16	1	141.7	8.06	0	0	0.168191	1	0	0	0	0	0	0	0	0	0	0	0	0	0	0	0	0	0	0	0	0
A0A2R8Y4H4	Leucine-rich repeat-containing protein 9	LRRC9	1	171.4	8.12	0	0	0.168191	1	0	0	0	0	0	0	0	0	0	0	0	0	0	0	0	0	0	0	0	0
Q9NS15	Latent-transforming growth factor beta-binding protein 3	LTBP3	1	139.3	6.07	0	0	0.168191	1	0	0	0	0	0	0	0	0	0	0	0	0	0	0	0	0	0	0	0	0
Q96JK9	Mastermind-like protein 3	MAML3	1	122.2	7.52	0	0	0.168191	1	0	0	0	0	0	0	0	0	0	0	0	0	0	0	0	0	0	0	0	0
P52701	DNA mismatch repair protein Msh6	MSH6	1	152.7	6.9	0	0	0.168191	1	0	0	0	0	0	0	0	0	0	0	0	0	0	0	0	0	0	0	0	0
P47944	Metallothionein-4	MT4	1	6.5	7.85	0	0	0.168191	1	0	0	0	0	0	0	0	0	0	0	0	0	0	0	0	0	0	0	0	0
C9K028	Nucleoside diphosphate kinase A (Fragment)	NME1	1	6.5	7.99	0	0	0.168191	1	0	0	0	0	0	0	0	0	0	0	0	0	0	0	0	0	0	0	0	0
Q9H0G5	Nuclear speckle splicing regulatory protein 1	NSRP1	1	66.4	8.84	0	0	0.168191	1	0	0	0	0	0	0	0	0	0	0	0	0	0	0	0	0	0	0	0	0
E5RJ18	PDZ domain-containing protein 9	PDZD9	1	10.5	10.39	0	0	0.168191	1	0	0	0	0	0	0	0	0	0	0	0	0	0	0	0	0	0	0	0	0
Q8WV60	Pentatricopeptide repeat-containing protein 2, mitochondrial	PTCD2	1	43.9	9.23	0	0	0.168191	1	0	0	0	0	0	0	0	0	0	0	0	0	0	0	0	0	0	0	0	0
A0A0A0MS06	Probable non-functional T cell receptor beta variable 23-1	TRBV23-1	1	12.8	8.27	0	0	0.168191	1	0	0	0	0	0	0	0	0	0	0	0	0	0	0	0	0	0	0	0	0
P22415	Upstream stimulatory factor 1	USF1	1	33.5	5.54	0	0	0.168191	1	0	0	0	0	0	0	0	0	0	0	0	0	0	0	0	0	0	0	0	0
A0A1B0GV02	Zinc finger E-box-binding homeobox 2	ZEB2	1	139.1	6.32	0	0	0.168191	1	0	0	0	0	0	0	0	0	0	0	0	0	0	0	0	0	0	0	0	0
A8MQ14	Zinc finger protein 850	ZNF850	1	125.4	8.7	0	0	0.168191	1	0	0	0	0	0	0	0	0	0	0	0	0	0	0	0	0	0	0	0	0
Q9BQI3	Eukaryotic translation initiation factor 2-alpha kinase 1	EIF2AK1	1	71.1	5.99	0	0	0	0	0	0	0	0	0.166487	1	0	0	0	0	0.170519	1	0.150704	1	0	0	0.630507	2	0.322123	2
Q96PE2	Rho guanine nucleotide exchange factor 17	ARHGEF17	1	221,5	6,29	0	0	0	0	0	0	0	0	0.166487	1	0	0	0	0	0	0	0.188092	1	0	0	0.251429	1	0	0
Q9H4A4	Aminopeptidase B	RNPEP	1	72.5	5.74	0	0	0	0	0	0	0	0	0.166487	1	0	0	0	0	0.364723	2	0	0	0	0	0	0	0	0
G3V3A5	Tetratricopeptide repeat protein 6	TTC6	1	216,3	8,81	0	0	0	0	0	0	0	0	0.166487	1	0	0	0	0	0	0	0	0	0	0	0.33564	2	0	0
Q9NZR2	Low-density lipoprotein receptor-related protein 1B	LRP1B	1	515.2	5.3	0	0	0	0	0	0	0	0	0.166487	1	0	0	0.117334	1	0	0	0	0	0	0	0.190271	1	0	0
Q9UJ68	Mitochondrial peptide methionine sulfoxide reductase	MSRA	1	26.1	8.09	0	0	0	0	0	0	0	0	0.166487	1	0	0	0	0	0	0	0	0	0	0	0.264947	1	0	0
Q9P1V8	Sterile alpha motif domain-containing protein 15	SAMD15	1	77.1	4.45	0	0	0	0	0	0	0	0	0.166487	1	0	0	0	0	0	0	0	0	0	0	0.264947	1	0	0
Q7Z403	Transmembrane channel-like protein 6	TMC6	1	90	8.66	0	0	0	0	0	0	0	0	0.166487	1	0	0	0	0	0	0	0	0	0.225023	1	0	0	0	0
A0A075B7D8	Immunoglobulin heavy variable 3/OR15-7 (pseudogene) (Fragment)	IGHV3OR15-7	1	13.1	8.28	0	0	0	0	0	0	0	0	0.166487	1	0	0	0	0	0	0	0	0	0	0	0.189539	1	0	0
Q9UHR4	Brain-specific angiogenesis inhibitor 1-associated protein 2-like protein 1	BAIAP2L1	1	56.8	8.68	0	0	0	0	0	0	0	0	0.166487	1	0	0	0	0	0	0	0	0	0.15257	1	0	0	0	0
Q8WXS8	A disintegrin and metalloproteinase with thrombospondin motifs 14	ADAMTS14	1	133.8	7.18	0	0	0	0	0	0	0	0	0.166487	1	0	0	0	0	0	0	0	0	0	0	0	0	0	0
F8WDM7	Caveolin-1	CAV1	1	8.8	8.56	0	0	0	0	0	0	0	0	0.166487	1	0	0	0	0	0	0	0	0	0	0	0	0	0	0
F6SYP7	Integral membrane protein DGCR2/IDD	DGCR2	1	60.8	5.36	0	0	0	0	0	0	0	0	0.166487	1	0	0	0	0	0	0	0	0	0	0	0	0	0	0
A0A087WTY3	Short-chain dehydrogenase/reductase 3 (Fragment)	DHRS3	1	8.6	4.88	0	0	0	0	0	0	0	0	0.166487	1	0	0	0	0	0	0	0	0	0	0	0	0	0	0
Q9Y247	Protein FAM50B	FAM50B	1	38.7	8.87	0	0	0	0	0	0	0	0	0.166487	1	0	0	0	0	0	0	0	0	0	0	0	0	0	0
P35556	Fibrillin-2	FBN2	1	314.6	4.86	0	0	0	0	0	0	0	0	0.166487	1	0	0	0	0	0	0	0	0	0	0	0	0	0	0
Q15751	Probable E3 ubiquitin-protein ligase HERC1	HERC1	1	531.9	6.04	0	0	0	0	0	0	0	0	0.166487	1	0	0	0	0	0	0	0	0	0	0	0	0	0	0
A0A5H1ZRQ7	Immunoglobulin lambda constant 7 (Fragment)	IGLC7	1	11.3	8.29	0	0	0	0	0	0	0	0	0.166487	1	0	0	0	0	0	0	0	0	0	0	0	0	0	0
A0A0G2JNT7	KAT8 regulatory NSL complex subunit 1	KANSL1	1	120.9	8.75	0	0	0	0	0	0	0	0	0.166487	1	0	0	0	0	0	0	0	0	0	0	0	0	0	0
A0A0G2JNP1	Leucine-rich repeat-containing protein 37A2	LRRC37A2	1	188.1	5.5	0	0	0	0	0	0	0	0	0.166487	1	0	0	0	0	0	0	0	0	0	0	0	0	0	0
E7EVA0	Microtubule-associated protein	MAP4	1	245.3	6.23	0	0	0	0	0	0	0	0	0.166487	1	0	0	0	0	0	0	0	0	0	0	0	0	0	0
Q9UQ53	Alpha-1,3-mannosyl-glycoprotein 4-beta-N-acetylglucosaminyltransferase B	MGAT4B	1	63.2	7.87	0	0	0	0	0	0	0	0	0.166487	1	0	0	0	0	0	0	0	0	0	0	0	0	0	0
O76041	Nebulette	NEBL	1	116.4	7.99	0	0	0	0	0	0	0	0	0.166487	1	0	0	0	0	0	0	0	0	0	0	0	0	0	0
Q8NET5	NFAT activation molecule 1	NFAM1	1	29.7	8.81	0	0	0	0	0	0	0	0	0.166487	1	0	0	0	0	0	0	0	0	0	0	0	0	0	0
Q86W26	NACHT, LRR and PYD domains-containing protein 10	NLRP10	1	75	7.2	0	0	0	0	0	0	0	0	0.166487	1	0	0	0	0	0	0	0	0	0	0	0	0	0	0
A6NFX8	ADP-sugar pyrophosphatase	NUDT5	1	25.9	5.19	0	0	0	0	0	0	0	0	0.166487	1	0	0	0	0	0	0	0	0	0	0	0	0	0	0
Q5JRS4	Olfactory receptor 10J3	OR10J3	1	36.5	8.29	0	0	0	0	0	0	0	0	0.166487	1	0	0	0	0	0	0	0	0	0	0	0	0	0	0
A0A2C9F2M4	Olfactory receptor	OR4C15	1	41.7	7.74	0	0	0	0	0	0	0	0	0.166487	1	0	0	0	0	0	0	0	0	0	0	0	0	0	0
P22612	cAMP-dependent protein kinase catalytic subunit gamma	PRKACG	1	40.4	8.59	0	0	0	0	0	0	0	0	0.166487	1	0	0	0	0	0	0	0	0	0	0	0	0	0	0
A0A494C0Z5	Ras-related protein Rab-33B	RAB33B	1	30.7	6.98	0	0	0	0	0	0	0	0	0.166487	1	0	0	0	0	0	0	0	0	0	0	0	0	0	0
Q8N7C7	RING finger protein 148	RNF148	1	34.4	8.19	0	0	0	0	0	0	0	0	0.166487	1	0	0	0	0	0	0	0	0	0	0	0	0	0	0
C9JQU8	Neuroserpin (Fragment)	SERPINI1	1	18	5.06	0	0	0	0	0	0	0	0	0.166487	1	0	0	0	0	0	0	0	0	0	0	0	0	0	0
E9PE47	Proton myo-inositol cotransporter	SLC2A13	1	38.1	9.01	0	0	0	0	0	0	0	0	0.166487	1	0	0	0	0	0	0	0	0	0	0	0	0	0	0
A0A0A0MT49	Transcription activator BRG1	SMARCA4	1	188.7	8.12	0	0	0	0	0	0	0	0	0.166487	1	0	0	0	0	0	0	0	0	0	0	0	0	0	0
A0A0G2JS85	Gamma-2-syntrophin (Fragment)	SNTG2	1	9.2	9.16	0	0	0	0	0	0	0	0	0.166487	1	0	0	0	0	0	0	0	0	0	0	0	0	0	0
Q6ZWK6	Transmembrane protease serine 11F	TMPRSS11F	1	49.4	9.23	0	0	0	0	0	0	0	0	0.166487	1	0	0	0	0	0	0	0	0	0	0	0	0	0	0
H0Y5J9	TRIO and F-actin-binding protein (Fragment)	TRIOBP	1	34.4	8.91	0	0	0	0	0	0	0	0	0.166487	1	0	0	0	0	0	0	0	0	0	0	0	0	0	0
P29597	Non-receptor tyrosine-protein kinase TYK2	TYK2	1	133.6	7.15	0	0	0	0	0	0	0	0	0.166487	1	0	0	0	0	0	0	0	0	0	0	0	0	0	0
C9JJN9	Vacuolar protein sorting-associated protein 8 homolog	VPS8	1	161.7	5.67	0	0	0	0	0	0	0	0	0.166487	1	0	0	0	0	0	0	0	0	0	0	0	0	0	0
Q5GFL6	von Willebrand factor A domain-containing protein 2	VWA2	1	82	8.02	0	0	0	0	0	0	0	0	0.166487	1	0	0	0	0	0	0	0	0	0	0	0	0	0	0
Q8IWB7	WD repeat and FYVE domain-containing protein 1	WDFY1	1	46.3	7.33	0	0	0	0	0	0	0	0	0.166487	1	0	0	0	0	0	0	0	0	0	0	0	0	0	0
O15015	Zinc finger protein 646	ZNF646	1	200.7	7.21	0	0	0	0	0	0	0	0	0.166487	1	0	0	0	0	0	0	0	0	0	0	0	0	0	0
Q9UF83	Uncharacterized protein DKFZp434B061		1	59.4	13.07	0	0	0	0	0	0	0	0	0.166487	1	0	0	0	0	0	0	0	0	0	0	0	0	0	0
Q6AWC8	Putative uncharacterized protein LOC100129027		1	16.8	9.8	0	0	0	0	0.164816	1	0	0	0	0	0	0	0	0	0.543875	3	0	0	0.15257	1	0.190271	1	0	0
Q06278	Aldehyde oxidase	AOX1	1	147.8	7.17	0	0	0	0	0.164816	1	0	0	0	0	0	0	0	0	0.392502	2	0.144941	1	0	0	0	0	0.203637	1
A0A087X1R1	Smoothelin	SMTN	1	108	9.06	0	0	0	0	0.164816	1	0	0	0	0	0	0	0	0	0	0	0.188813	1	0	0	0.339863	1	0	0
F2Z2M2	Tripartite motif-containing protein 14	TRIM14	1	11.5	7.94	0	0	0	0	0.164816	1	0	0	0	0	0	0	0	0	0	0	0	0	0	0	0.190271	1	0.203637	1
F8W703	Roundabout homolog 2	ROBO2	1	157.3	6.3	0	0	0	0	0.164816	1	0	0	0	0	0	0	0	0	0	0	0	0	0	0	0.264947	1	0	0
E9PGK7	Transient receptor potential cation channel subfamily M member 2	TRPM2	1	176,4	7,74	0	0	0	0	0.164816	1	0	0	0	0	0	0	0	0	0	0	0	0	0	0	0	0	0.203637	1
Q9Y487	V-type proton ATPase 116 kDa subunit a2	ATP6V0A2	1	98	6,61	0	0	0	0	0.164816	1	0	0	0	0	0	0	0	0	0	0	0.188813	1	0	0	0	0	0	0
A5PLL1	Ankyrin repeat domain-containing protein 34B	ANKRD34B	1	56.4	7.71	0	0	0	0	0.164816	1	0	0	0	0	0	0	0	0	0	0	0	0	0	0	0	0	0	0
P52961	GPI-linked NAD(P)(+)--arginine ADP-ribosyltransferase 1	ART1	1	36.3	8.28	0	0	0	0	0.164816	1	0	0	0	0	0	0	0	0	0	0	0	0	0	0	0	0	0	0
Q9NR48	Histone-lysine N-methyltransferase ASH1L	ASH1L	1	332.6	9.39	0	0	0	0	0.164816	1	0	0	0	0	0	0	0	0	0	0	0	0	0	0	0	0	0	0
A0A1W2PQ68	Centrosomal protein of 164 kDa (Fragment)	CEP164	1	79.1	5.19	0	0	0	0	0.164816	1	0	0	0	0	0	0	0	0	0	0	0	0	0	0	0	0	0	0
Q8TAM6	Ermin	ERMN	1	32.8	4.84	0	0	0	0	0.164816	1	0	0	0	0	0	0	0	0	0	0	0	0	0	0	0	0	0	0
A0A6Q8PF90	Polyphosphoinositide phosphatase	FIG4	1	6.7	9.25	0	0	0	0	0.164816	1	0	0	0	0	0	0	0	0	0	0	0	0	0	0	0	0	0	0
A0A6Q8PEY6	Fukutin	FKTN	1	9.9	9.2	0	0	0	0	0.164816	1	0	0	0	0	0	0	0	0	0	0	0	0	0	0	0	0	0	0
P00367	Glutamate dehydrogenase 1, mitochondrial	GLUD1	1	61.4	7.8	0	0	0	0	0.164816	1	0	0	0	0	0	0	0	0	0	0	0	0	0	0	0	0	0	0
Q6WRI0	Immunoglobulin superfamily member 10	IGSF10	1	290.7	9.13	0	0	0	0	0.164816	1	0	0	0	0	0	0	0	0	0	0	0	0	0	0	0	0	0	0
Q9Y287	Integral membrane protein 2B	ITM2B	1	30.3	5.14	0	0	0	0	0.164816	1	0	0	0	0	0	0	0	0	0	0	0	0	0	0	0	0	0	0
Q96CX2	BTB/POZ domain-containing protein KCTD12	KCTD12	1	35.7	5.64	0	0	0	0	0.164816	1	0	0	0	0	0	0	0	0	0	0	0	0	0	0	0	0	0	0
Q9H3R0	Lysine-specific demethylase 4C	KDM4C	1	119.9	6.46	0	0	0	0	0.164816	1	0	0	0	0	0	0	0	0	0	0	0	0	0	0	0	0	0	0
B0QY94	Mitochondrial dynamics protein MID51 (Fragment)	MIEF1	1	4.1	8.73	0	0	0	0	0.164816	1	0	0	0	0	0	0	0	0	0	0	0	0	0	0	0	0	0	0
P60323	Nanos homolog 3	NANOS3	1	18.8	8.91	0	0	0	0	0.164816	1	0	0	0	0	0	0	0	0	0	0	0	0	0	0	0	0	0	0
Q8NG66	Serine/threonine-protein kinase Nek11	NEK11	1	74.1	5.06	0	0	0	0	0.164816	1	0	0	0	0	0	0	0	0	0	0	0	0	0	0	0	0	0	0
Q96G03	Phosphoglucomutase-2	PGM2	1	68.2	6.73	0	0	0	0	0.164816	1	0	0	0	0	0	0	0	0	0	0	0	0	0	0	0	0	0	0
X6R3P0	Slit homolog 2 protein	SLIT2	1	171.2	6.84	0	0	0	0	0.164816	1	0	0	0	0	0	0	0	0	0	0	0	0	0	0	0	0	0	0
O75094	Slit homolog 3 protein	SLIT3	1	167.6	7.65	0	0	0	0	0.164816	1	0	0	0	0	0	0	0	0	0	0	0	0	0	0	0	0	0	0
P0CG40	Transcription factor Sp9	SP9	1	48.9	8.76	0	0	0	0	0.164816	1	0	0	0	0	0	0	0	0	0	0	0	0	0	0	0	0	0	0
Q8IVF5	T-lymphoma invasion and metastasis-inducing protein 2	TIAM2	1	190	7.21	0	0	0	0	0.164816	1	0	0	0	0	0	0	0	0	0	0	0	0	0	0	0	0	0	0
E7EVZ1	Zinc finger homeobox protein 4	ZFHX4	1	396	6.34	0	0	0	0	0.164816	1	0	0	0	0	0	0	0	0	0	0	0	0	0	0	0	0	0	0
O75123	Zinc finger protein 623	ZNF623	1	61.4	8.1	0	0	0	0	0.164816	1	0	0	0	0	0	0	0	0	0	0	0	0	0	0	0	0	0	0
Q70CQ4	Ubiquitin carboxyl-terminal hydrolase 31	USP31	1	146.6	9.22	0	0	0.159483	1	0	0	0	0	0	0	0	0	0	0	0	0	0	0	0	0	0	0	0.203637	1
A6QL64	Ankyrin repeat domain-containing protein 36A	ANKRD36	1	214.4	8.7	0	0	0.159483	1	0	0	0	0	0	0	0	0	0	0	0	0	0	0	0	0	0	0	0	0
Q6Q788	Apolipoprotein A-V	APOA5	1	41.2	6.43	0	0	0.159483	1	0	0	0	0	0	0	0	0	0	0	0	0	0	0	0	0	0	0	0	0
F5H1R6	Bcl2-associated agonist of cell death (Fragment)	BAD	1	7.3	11.43	0	0	0.159483	1	0	0	0	0	0	0	0	0	0	0	0	0	0	0	0	0	0	0	0	0
F5H269	DmX-like protein 1	DMXL1	1	340	6.3	0	0	0.159483	1	0	0	0	0	0	0	0	0	0	0	0	0	0	0	0	0	0	0	0	0
Q08050	Forkhead box protein M1	FOXM1	1	84.2	7.91	0	0	0.159483	1	0	0	0	0	0	0	0	0	0	0	0	0	0	0	0	0	0	0	0	0
Q9C075	Keratin, type I cytoskeletal 23	KRT23	1	48.1	6.54	0	0	0.159483	1	0	0	0	0	0	0	0	0	0	0	0	0	0	0	0	0	0	0	0	0
Q330K2	NADH dehydrogenase (ubiquinone) complex I, assembly factor 6	NDUFAF6	1	38.2	9.36	0	0	0.159483	1	0	0	0	0	0	0	0	0	0	0	0	0	0	0	0	0	0	0	0	0
P19838	Nuclear factor NF-kappa-B p105 subunit	NFKB1	1	105.3	5.4	0	0	0.159483	1	0	0	0	0	0	0	0	0	0	0	0	0	0	0	0	0	0	0	0	0
O60500	Nephrin	NPHS1	1	134.7	5.64	0	0	0.159483	1	0	0	0	0	0	0	0	0	0	0	0	0	0	0	0	0	0	0	0	0
P20594	Atrial natriuretic peptide receptor 2	NPR2	1	116.9	6.87	0	0	0.159483	1	0	0	0	0	0	0	0	0	0	0	0	0	0	0	0	0	0	0	0	0
Q92777	Synapsin-2	SYN2	1	63	8.41	0	0	0.159483	1	0	0	0	0	0	0	0	0	0	0	0	0	0	0	0	0	0	0	0	0
Q9UPN9	E3 ubiquitin-protein ligase TRIM33	TRIM33	1	122.5	6.67	0	0	0.159483	1	0	0	0	0	0	0	0	0	0	0	0	0	0	0	0	0	0	0	0	0
H0Y426	Valine--tRNA ligase (Fragment)	VARS1	1	32.5	6.55	0	0	0.159483	1	0	0	0	0	0	0	0	0	0	0	0	0	0	0	0	0	0	0	0	0
A0A494C027	Uncharacterized protein C9orf57	C9orf57	1	13.4	8.32	0	0	0	0	0.15595	1	0	0	0	0	0	0	0	0	0	0	0	0	0.191008	1	0	0	0	0
P24903	Cytochrome P450 2F1	CYP2F1	1	55.5	7.37	0	0	0	0	0.15595	1	0	0	0	0	0	0	0	0	0	0	0.188813	1	0	0	0	0	0	0
F8WE11	RNA helicase	EIF4A2	1	10.9	5.8	0	0	0	0	0.15595	1	0	0	0	0	0	0	0	0	0	0	0.188813	1	0	0	0	0	0	0
Q13790	Apolipoprotein F	APOF	1	35.4	5.64	0	0	0	0	0.15595	1	0	0	0	0	0	0	0	0	0	0	0	0	0	0	0	0	0	0
Q58HT5	Acyl-CoA wax alcohol acyltransferase 1	AWAT1	1	37.7	8.84	0	0	0	0	0.15595	1	0	0	0	0	0	0	0	0	0	0	0	0	0	0	0	0	0	0
A0A0G2JNH7	Ephrin type-B receptor 6	EPHB6	1	110.7	6.65	0	0	0	0	0.15595	1	0	0	0	0	0	0	0	0	0	0	0	0	0	0	0	0	0	0
P48169	Gamma-aminobutyric acid receptor subunit alpha-4	GABRA4	1	61.6	9.55	0	0	0	0	0.15595	1	0	0	0	0	0	0	0	0	0	0	0	0	0	0	0	0	0	0
P29218	Inositol monophosphatase 1	IMPA1	1	30.2	5.26	0	0	0	0	0.15595	1	0	0	0	0	0	0	0	0	0	0	0	0	0	0	0	0	0	0
Q92628	Uncharacterized protein KIAA0232	KIAA0232	1	154.7	4.78	0	0	0	0	0.15595	1	0	0	0	0	0	0	0	0	0	0	0	0	0	0	0	0	0	0
Q6NSI8	Uncharacterized protein KIAA1841	KIAA1841	1	82	6.9	0	0	0	0	0.15595	1	0	0	0	0	0	0	0	0	0	0	0	0	0	0	0	0	0	0
A7E2Y1	Myosin-7B	MYH7B	1	225.7	6.09	0	0	0	0	0.15595	1	0	0	0	0	0	0	0	0	0	0	0	0	0	0	0	0	0	0
Q9BSU3	N-alpha-acetyltransferase 11	NAA11	1	26	5.17	0	0	0	0	0.15595	1	0	0	0	0	0	0	0	0	0	0	0	0	0	0	0	0	0	0
A0A087WV75	Neural cell adhesion molecule 1	NCAM1	1	97.3	4.93	0	0	0	0	0.15595	1	0	0	0	0	0	0	0	0	0	0	0	0	0	0	0	0	0	0
P28749	Retinoblastoma-like protein 1	RBL1	1	120.8	7.5	0	0	0	0	0.15595	1	0	0	0	0	0	0	0	0	0	0	0	0	0	0	0	0	0	0
F8VZQ9	SAP domain-containing ribonucleoprotein	SARNP	1	24.1	5.3	0	0	0	0	0.15595	1	0	0	0	0	0	0	0	0	0	0	0	0	0	0	0	0	0	0
A0A499FI31	Squamous cell carcinoma antigen recognized by T-cells 3	SART3	1	111.9	5.5	0	0	0	0	0.15595	1	0	0	0	0	0	0	0	0	0	0	0	0	0	0	0	0	0	0
Q86VE3	Spermidine/spermine N(1)-acetyltransferase-like protein 1	SATL1	1	75.8	5.31	0	0	0	0	0.15595	1	0	0	0	0	0	0	0	0	0	0	0	0	0	0	0	0	0	0
Q96S37	Solute carrier family 22 member 12	SLC22A12	1	59.6	8.24	0	0	0	0	0.15595	1	0	0	0	0	0	0	0	0	0	0	0	0	0	0	0	0	0	0
A0A2H2EQP0	Proton-associated sugar transporter A	SLC45A1	1	80.8	7.39	0	0	0	0	0.15595	1	0	0	0	0	0	0	0	0	0	0	0	0	0	0	0	0	0	0
Q68DE3	Basic helix-loop-helix domain-containing protein USF3	USF3	1	241.5	7.61	0	0	0	0	0.15595	1	0	0	0	0	0	0	0	0	0	0	0	0	0	0	0	0	0	0
P40818	Ubiquitin carboxyl-terminal hydrolase 8	USP8	1	127.4	8.51	0	0	0	0	0.15595	1	0	0	0	0	0	0	0	0	0	0	0	0	0	0	0	0	0	0
Q6ZRF7	Putative zinc finger protein 818	ZNF818P	1	15.5	10.23	0	0	0	0	0.15595	1	0	0	0	0	0	0	0	0	0	0	0	0	0	0	0	0	0	0
A0A5F9ZGW8	Zinc finger protein 827	ZNF827	1	66.8	7.68	0.153521	1	0	0	0	0	0	0	0	0	0	0	0.224	1	0.234667	1	0	0	0	0	0	0	0	0
B5MBY7	Oxysterols receptor LXR-alpha	NR1H3	1	38,8	8,4	0.153521	1	0	0	0	0	0	0	0	0	0	0	0.224	1	0	0	0	0	0.19712	1	0	0	0	0
I3L3Q9	Acetylcholine receptor subunit beta (Fragment)	CHRNB1	1	35,8	5,92	0.153521	1	0	0	0	0	0	0	0	0	0	0	0	0	0	0	0	0	0	0	0.264947	1	0	0
A0A087WW66	26S proteasome non-ATPase regulatory subunit 1	PSMD1	1	105.8	5.41	0.153521	1	0	0	0	0	0	0	0	0	0	0	0	0	0	0	0	0	0	0	0.189539	1	0	0
Q8NEM8	Cytosolic carboxypeptidase 3	AGBL3	1	115.9	8.79	0.153521	1	0	0	0	0	0	0	0	0	0	0	0	0	0	0	0	0	0	0	0	0	0	0
Q5STX8	Allograft inflammatory factor 1 (Fragment)	AIF1	1	18	7.24	0.153521	1	0	0	0	0	0	0	0	0	0	0	0	0	0	0	0	0	0	0	0	0	0	0
A0A087X0L3	Ankyrin-3	ANK3	1	6.7	5.26	0.153521	1	0	0	0	0	0	0	0	0	0	0	0	0	0	0	0	0	0	0	0	0	0	0
Q5SQS8	Uncharacterized protein C10orf120	C10orf120	1	39.2	9.44	0.153521	1	0	0	0	0	0	0	0	0	0	0	0	0	0	0	0	0	0	0	0	0	0	0
Q6ZV77	Uncharacterized protein C9orf139	C9orf139	1	20	7.39	0.153521	1	0	0	0	0	0	0	0	0	0	0	0	0	0	0	0	0	0	0	0	0	0	0
F2Z2D1	Cytochrome c oxidase assembly factor 1 homolog	COA1	1	4.1	9.19	0.153521	1	0	0	0	0	0	0	0	0	0	0	0	0	0	0	0	0	0	0	0	0	0	0
P39880	Homeobox protein cut-like 1	CUX1	1	164.1	5.9	0.153521	1	0	0	0	0	0	0	0	0	0	0	0	0	0	0	0	0	0	0	0	0	0	0
C9JDR7	DnaJ homolog subfamily B member 6 (Fragment)	DNAJB6	1	11.3	6.33	0.153521	1	0	0	0	0	0	0	0	0	0	0	0	0	0	0	0	0	0	0	0	0	0	0
S4R324	FERM domain-containing protein 4A	FRMD4A	1	8.5	8.76	0.153521	1	0	0	0	0	0	0	0	0	0	0	0	0	0	0	0	0	0	0	0	0	0	0
A0A2R8Y7T9	Hexokinase-1 (Fragment)	HK1	1	6.7	9.57	0.153521	1	0	0	0	0	0	0	0	0	0	0	0	0	0	0	0	0	0	0	0	0	0	0
A0A0G2JPT2	HLA class I histocompatibility antigen, C alpha chain	HLA-C	1	5.1	5.67	0.153521	1	0	0	0	0	0	0	0	0	0	0	0	0	0	0	0	0	0	0	0	0	0	0
Q5VZ46	Uncharacterized protein KIAA1614	KIAA1614	1	126.5	8.82	0.153521	1	0	0	0	0	0	0	0	0	0	0	0	0	0	0	0	0	0	0	0	0	0	0
O15481	Melanoma-associated antigen B4	MAGEB4	1	38.9	9.25	0.153521	1	0	0	0	0	0	0	0	0	0	0	0	0	0	0	0	0	0	0	0	0	0	0
Q56UN5	Mitogen-activated protein kinase kinase kinase 19	MAP3K19	1	150.4	7.05	0.153521	1	0	0	0	0	0	0	0	0	0	0	0	0	0	0	0	0	0	0	0	0	0	0
Q7Z406	Myosin-14	MYH14	1	227.7	5.6	0.153521	1	0	0	0	0	0	0	0	0	0	0	0	0	0	0	0	0	0	0	0	0	0	0
Q96MF7	E3 SUMO-protein ligase NSE2	NSMCE2	1	27.9	7.74	0.153521	1	0	0	0	0	0	0	0	0	0	0	0	0	0	0	0	0	0	0	0	0	0	0
Q8NGJ1	Olfactory receptor 4D6	OR4D6	1	35.9	8.44	0.153521	1	0	0	0	0	0	0	0	0	0	0	0	0	0	0	0	0	0	0	0	0	0	0
Q8ND04	Protein SMG8	SMG8	1	109.6	7.68	0.153521	1	0	0	0	0	0	0	0	0	0	0	0	0	0	0	0	0	0	0	0	0	0	0
F8WCA7	Striated muscle preferentially-expressed protein kinase	SPEG	1	9.6	12.19	0.153521	1	0	0	0	0	0	0	0	0	0	0	0	0	0	0	0	0	0	0	0	0	0	0
A6NCI4	von Willebrand factor A domain-containing protein 3A	VWA3A	1	133.9	8.46	0.153521	1	0	0	0	0	0	0	0	0	0	0	0	0	0	0	0	0	0	0	0	0	0	0
Q8NB42	Zinc finger protein 527	ZNF527	1	70.9	8.03	0.153521	1	0	0	0	0	0	0	0	0	0	0	0	0	0	0	0	0	0	0	0	0	0	0
Q96MT0	Putative uncharacterized protein FLJ31958		1	17	5.45	0.153521	1	0	0	0	0	0	0	0	0	0	0	0	0	0	0	0	0	0	0	0	0	0	0
F6W2C3	Zinc finger protein 695	ZNF695	1	10.3	4.96	0.150704	1	0	0	0	0	0	0	0	0	0	0	0	0	0	0	0	0	0.216141	1	0	0	0	0
Q06481	Amyloid-like protein 2	APLP2	1	86.9	4.79	0.150704	1	0	0	0	0	0	0	0	0	0	0	0	0	0	0	0	0	0	0	0	0	0	0
Q8WZ64	Arf-GAP with Rho-GAP domain, ANK repeat and PH domain-containing protein 2	ARAP2	1	193.3	7.39	0.150704	1	0	0	0	0	0	0	0	0	0	0	0	0	0	0	0	0	0	0	0	0	0	0
A0A1B0GVG2	Ceramidase	ASAH1	1	38	7.91	0.150704	1	0	0	0	0	0	0	0	0	0	0	0	0	0	0	0	0	0	0	0	0	0	0
A0A0A0MT61	Cysteine protease (Fragment)	ATG4A	1	22.8	7.56	0.150704	1	0	0	0	0	0	0	0	0	0	0	0	0	0	0	0	0	0	0	0	0	0	0
A0A0A0MT64	NADPH:adrenodoxin oxidoreductase, mitochondrial	FDXR	1	58.2	7.87	0.150704	1	0	0	0	0	0	0	0	0	0	0	0	0	0	0	0	0	0	0	0	0	0	0
P31513	Dimethylaniline monooxygenase [N-oxide-forming] 3	FMO3	1	60	7.78	0.150704	1	0	0	0	0	0	0	0	0	0	0	0	0	0	0	0	0	0	0	0	0	0	0
Q9P107	GEM-interacting protein	GMIP	1	106.6	5.72	0.150704	1	0	0	0	0	0	0	0	0	0	0	0	0	0	0	0	0	0	0	0	0	0	0
H0YDM4	Protein Hook homolog 3 (Fragment)	HOOK3	1	19.1	6.58	0.150704	1	0	0	0	0	0	0	0	0	0	0	0	0	0	0	0	0	0	0	0	0	0	0
Q9BZV3	Interphotoreceptor matrix proteoglycan 2	IMPG2	1	138.5	4.61	0.150704	1	0	0	0	0	0	0	0	0	0	0	0	0	0	0	0	0	0	0	0	0	0	0
Q9HDC5	Junctophilin-1	JPH1	1	71.6	9.32	0.150704	1	0	0	0	0	0	0	0	0	0	0	0	0	0	0	0	0	0	0	0	0	0	0
Q9P2P1	Protein NYNRIN	NYNRIN	1	208.2	8.02	0.150704	1	0	0	0	0	0	0	0	0	0	0	0	0	0	0	0	0	0	0	0	0	0	0
E9PDJ2	Calcipressin-1	RCAN1	1	31.9	9.29	0.150704	1	0	0	0	0	0	0	0	0	0	0	0	0	0	0	0	0	0	0	0	0	0	0
Q8IXI1	Mitochondrial Rho GTPase 2	RHOT2	1	68.1	5.86	0.150704	1	0	0	0	0	0	0	0	0	0	0	0	0	0	0	0	0	0	0	0	0	0	0
Q8IW75	Serpin A12	SERPINA12	1	47.1	9.29	0.150704	1	0	0	0	0	0	0	0	0	0	0	0	0	0	0	0	0	0	0	0	0	0	0
Q9Y336	Sialic acid-binding Ig-like lectin 9	SIGLEC9	1	50.1	7.25	0.150704	1	0	0	0	0	0	0	0	0	0	0	0	0	0	0	0	0	0	0	0	0	0	0
Q6NT16	MFS-type transporter SLC18B1	SLC18B1	1	48.8	5.22	0.150704	1	0	0	0	0	0	0	0	0	0	0	0	0	0	0	0	0	0	0	0	0	0	0
C9JT44	Mitochondrial glycine transporter (Fragment)	SLC25A38	1	16.6	9.86	0.150704	1	0	0	0	0	0	0	0	0	0	0	0	0	0	0	0	0	0	0	0	0	0	0
E5RJR8	Transmembrane protease serine 4	TMPRSS4	1	6.4	6.14	0.150704	1	0	0	0	0	0	0	0	0	0	0	0	0	0	0	0	0	0	0	0	0	0	0
Q6PGP7	Tetratricopeptide repeat protein 37	TTC37	1	175.4	7.53	0.150704	1	0	0	0	0	0	0	0	0	0	0	0	0	0	0	0	0	0	0	0	0	0	0
Q9Y4E5	E3 SUMO-protein ligase ZNF451	ZNF451	1	121.4	6.77	0.150704	1	0	0	0	0	0	0	0	0	0	0	0	0	0	0	0	0	0	0	0	0	0	0
F2Z3H5	Zinc finger protein 561	ZNF561	1	4.9	5.11	0.150704	1	0	0	0	0	0	0	0	0	0	0	0	0	0	0	0	0	0	0	0	0	0	0
A0A2R8YDH4	Uncharacterized protein	TJP2	1	147.8	8.18	0	0	0	0	0	0	0	0	0	0	0.149788	1	0	0	0	0	0.333033	2	0.394241	1	0	0	0	0
E7EQL2	PGAP2-interacting protein	CWH43	1	75.4	8.81	0	0	0	0	0	0	0	0	0	0	0.149788	1	0	0	0.170519	1	0.188813	1	0	0	0.190271	1	0	0
P42701	Interleukin-12 receptor subunit beta-1	IL12RB1	1	73.1	5.44	0	0	0	0	0	0	0	0	0	0	0.149788	1	0	0	0.185264	1	0	0	0	0	0	0	0.147988	1
Q15554	Telomeric repeat-binding factor 2	TERF2	1	59,6	9,35	0	0	0	0	0	0	0	0	0	0	0.149788	1	0	0	0	0	0	0	0	0	0.189539	1	0	0
Q08357	Sodium-dependent phosphate transporter 2	SLC20A2	1	70.3	6.54	0	0	0	0	0	0	0	0	0	0	0.149788	1	0.154483	1	0	0	0	0	0	0	0	0	0	0
Q9P0N9	TBC1 domain family member 7	TBC1D7	1	34	7,94	0	0	0	0	0	0	0	0	0	0	0.149788	1	0	0	0	0	0	0	0.15257	1	0	0	0	0
F8W0Q1	Actin-related protein 6	ACTR6	1	16.8	5.83	0	0	0	0	0	0	0	0	0	0	0.149788	1	0	0	0	0	0	0	0	0	0	0	0	0
Q7Z465	Bcl-2/adenovirus E1B 19 kDa-interacting protein 2-like protein	BNIPL	1	39.7	5.41	0	0	0	0	0	0	0	0	0	0	0.149788	1	0	0	0	0	0	0	0	0	0	0	0	0
Q8N6V4	UPF0728 protein C10orf53	C10orf53	1	10.4	5.15	0	0	0	0	0	0	0	0	0	0	0.149788	1	0	0	0	0	0	0	0	0	0	0	0	0
I3L2J0	Protein capicua homolog	CIC	1	257.6	8.1	0	0	0	0	0	0	0	0	0	0	0.149788	1	0	0	0	0	0	0	0	0	0	0	0	0
Q8TDM6	Disks large homolog 5	DLG5	1	213.7	7.42	0	0	0	0	0	0	0	0	0	0	0.149788	1	0	0	0	0	0	0	0	0	0	0	0	0
F8W0R1	Endoplasmic reticulum-Golgi intermediate compartment protein 2 (Fragment)	ERGIC2	1	19.5	6.2	0	0	0	0	0	0	0	0	0	0	0.149788	1	0	0	0	0	0	0	0	0	0	0	0	0
Q8WW52	Protein FAM151A	FAM151A	1	64	6.67	0	0	0	0	0	0	0	0	0	0	0.149788	1	0	0	0	0	0	0	0	0	0	0	0	0
A0A0G2JKF9	GABBR1	GABBR1	1	108.3	8.21	0	0	0	0	0	0	0	0	0	0	0.149788	1	0	0	0	0	0	0	0	0	0	0	0	0
G3V2J8	Heat shock protein HSP 90-alpha (Fragment)	HSP90AA1	1	20.1	4.63	0	0	0	0	0	0	0	0	0	0	0.149788	1	0	0	0	0	0	0	0	0	0	0	0	0
P34969	5-hydroxytryptamine receptor 7	HTR7	1	53.5	8.82	0	0	0	0	0	0	0	0	0	0	0.149788	1	0	0	0	0	0	0	0	0	0	0	0	0
A0A1B0GUA8	Kinesin-like protein KIF13A	KIF13A	1	207.1	5.72	0	0	0	0	0	0	0	0	0	0	0.149788	1	0	0	0	0	0	0	0	0	0	0	0	0
Q05BQ5	MBT domain-containing protein 1	MBTD1	1	70.5	7.77	0	0	0	0	0	0	0	0	0	0	0.149788	1	0	0	0	0	0	0	0	0	0	0	0	0
F8WFA2	Maestro heat-like repeat-containing protein family member 7	MROH7	1	7.3	7.44	0	0	0	0	0	0	0	0	0	0	0.149788	1	0	0	0	0	0	0	0	0	0	0	0	0
Q8IVL0	Neuron navigator 3	NAV3	1	255.5	8.76	0	0	0	0	0	0	0	0	0	0	0.149788	1	0	0	0	0	0	0	0	0	0	0	0	0
P19878	Neutrophil cytosol factor 2	NCF2	1	59.7	6.16	0	0	0	0	0	0	0	0	0	0	0.149788	1	0	0	0	0	0	0	0	0	0	0	0	0
Q92982	Ninjurin-1	NINJ1	1	16.3	6.28	0	0	0	0	0	0	0	0	0	0	0.149788	1	0	0	0	0	0	0	0	0	0	0	0	0
Q9P0Z9	Peroxisomal sarcosine oxidase	PIPOX	1	44	8.41	0	0	0	0	0	0	0	0	0	0	0.149788	1	0	0	0	0	0	0	0	0	0	0	0	0
P54277	PMS1 protein homolog 1	PMS1	1	105.8	6.67	0	0	0	0	0	0	0	0	0	0	0.149788	1	0	0	0	0	0	0	0	0	0	0	0	0
P79522	Proline-rich protein 3	PRR3	1	20.6	9.83	0	0	0	0	0	0	0	0	0	0	0.149788	1	0	0	0	0	0	0	0	0	0	0	0	0
F8VXS0	L-serine ammonia-lyase (Fragment)	SDS	1	25.2	9.61	0	0	0	0	0	0	0	0	0	0	0.149788	1	0	0	0	0	0	0	0	0	0	0	0	0
Q6ZUB1	Spermatogenesis-associated protein 31E1	SPATA31E1	1	157	9.1	0	0	0	0	0	0	0	0	0	0	0.149788	1	0	0	0	0	0	0	0	0	0	0	0	0
Q05066	Sex-determining region Y protein	SRY	1	23.9	9.48	0	0	0	0	0	0	0	0	0	0	0.149788	1	0	0	0	0	0	0	0	0	0	0	0	0
Q7L1I2	Synaptic vesicle glycoprotein 2B	SV2B	1	77.4	5.44	0	0	0	0	0	0	0	0	0	0	0.149788	1	0	0	0	0	0	0	0	0	0	0	0	0
O15119	T-box transcription factor TBX3	TBX3	1	79.3	8.16	0	0	0	0	0	0	0	0	0	0	0.149788	1	0	0	0	0	0	0	0	0	0	0	0	0
Q99081	Transcription factor 12	TCF12	1	72.9	7.02	0	0	0	0	0	0	0	0	0	0	0.149788	1	0	0	0	0	0	0	0	0	0	0	0	0
B1AKR2	Transmembrane protein 52 (Fragment)	TMEM52	1	13.7	11.78	0	0	0	0	0	0	0	0	0	0	0.149788	1	0	0	0	0	0	0	0	0	0	0	0	0
Q9UPT8	Zinc finger CCCH domain-containing protein 4	ZC3H4	1	140.2	6.27	0	0	0	0	0	0	0	0	0	0	0.149788	1	0	0	0	0	0	0	0	0	0	0	0	0
Q9UF56	F-box/LRR-repeat protein 17	FBXL17	1	75.6	8.07	0	0	0	0	0	0	0	0	0	0	0.149334	1	0	0	0.185264	1	0	0	0	0	0	0	0	0
O15013	Rho guanine nucleotide exchange factor 10	ARHGEF10	1	151.5	5.68	0	0	0	0	0	0	0	0	0	0	0.149334	1	0	0	0	0	0	0	0	0	0	0	0	0
A0A2R8Y3M9	Uncharacterized protein	CFI	1	71.3	7.66	0	0	0	0	0	0	0	0	0	0	0.149334	1	0	0	0	0	0	0	0	0	0	0	0	0
B4DYU2	Conserved oligomeric Golgi complex subunit 8	COG8	1	71.2	5.26	0	0	0	0	0	0	0	0	0	0	0.149334	1	0	0	0	0	0	0	0	0	0	0	0	0
P39060	Collagen alpha-1(XVIII) chain	COL18A1	1	178.1	6.01	0	0	0	0	0	0	0	0	0	0	0.149334	1	0	0	0	0	0	0	0	0	0	0	0	0
Q96HP0	Dedicator of cytokinesis protein 6	DOCK6	1	229.4	6.74	0	0	0	0	0	0	0	0	0	0	0.149334	1	0	0	0	0	0	0	0	0	0	0	0	0
Q96A26	Protein FAM162A	FAM162A	1	17.3	9.77	0	0	0	0	0	0	0	0	0	0	0.149334	1	0	0	0	0	0	0	0	0	0	0	0	0
Q7Z4Q2	HEAT repeat-containing protein 3	HEATR3	1	74.5	5.11	0	0	0	0	0	0	0	0	0	0	0.149334	1	0	0	0	0	0	0	0	0	0	0	0	0
P14210	Hepatocyte growth factor	HGF	1	83.1	7.88	0	0	0	0	0	0	0	0	0	0	0.149334	1	0	0	0	0	0	0	0	0	0	0	0	0
B7ZC32	Kinesin-like protein KIF28P	KIF28P	1	108.2	8.43	0	0	0	0	0	0	0	0	0	0	0.149334	1	0	0	0	0	0	0	0	0	0	0	0	0
O95613	Pericentrin	PCNT	1	377.8	5.55	0	0	0	0	0	0	0	0	0	0	0.149334	1	0	0	0	0	0	0	0	0	0	0	0	0
A0A2R8Y5P1	Receptor expression-enhancing protein (Fragment)	REEP1	1	35.7	8.92	0	0	0	0	0	0	0	0	0	0	0.149334	1	0	0	0	0	0	0	0	0	0	0	0	0
Q9BVN2	RUN and SH3 domain-containing protein 1	RUSC1	1	96.4	6.3	0	0	0	0	0	0	0	0	0	0	0.149334	1	0	0	0	0	0	0	0	0	0	0	0	0
O75326	Semaphorin-7A	SEMA7A	1	74.8	7.64	0	0	0	0	0	0	0	0	0	0	0.149334	1	0	0	0	0	0	0	0	0	0	0	0	0
Q16586	Alpha-sarcoglycan	SGCA	1	42.8	5.86	0	0	0	0	0	0	0	0	0	0	0.149334	1	0	0	0	0	0	0	0	0	0	0	0	0
Q05996	Zona pellucida sperm-binding protein 2	ZP2	1	82.3	6.46	0	0	0	0	0	0	0	0	0	0	0.149334	1	0	0	0	0	0	0	0	0	0	0	0	0
Q6ZRX8	Putative uncharacterized protein FLJ45999		1	19	10.01	0	0	0	0	0	0	0	0	0	0	0.149334	1	0	0	0	0	0	0	0	0	0	0	0	0
Q9BRQ4	Cilia- and flagella-associated protein 300	CFAP300	1	30.8	6.86	0	0	0	0	0	0	0.148882	1	0	0	0	0	0.154483	1	0	0	0.388032	1	0	0	0.251429	1	0	0
H7BZI7	Ubiquitin carboxyl-terminal hydrolase 49 (Fragment)	USP49	1	5.9	8.75	0	0	0	0	0	0	0.148882	1	0	0	0	0	0	0	0	0	0.188813	1	0	0	0.189539	1	0.160521	1
E7EUJ1	Hepatic triacylglycerol lipase	LIPC	1	55.6	8.65	0	0	0	0	0	0	0.148882	1	0	0	0	0	0	0	0.188092	1	0	0	0.165369	1	0.145369	1	0	0
Q53R41	FAST kinase domain-containing protein 1, mitochondrial	FASTKD1	1	97.3	7.74	0	0	0	0	0	0	0.148882	1	0	0	0	0	0	0	0	0	0	0	0	0	0	0	0.365038	1
A0A140TA70	Sal-like protein 3	SALL3	1	135.2	6.99	0	0	0	0	0	0	0.148882	1	0	0	0	0	0	0	0	0	0.144941	1	0	0	0	0	0	0
A7E2S9	Putative ankyrin repeat domain-containing protein 30B-like	ANKRD30BL	1	28.5	7.43	0	0	0	0	0	0	0.148882	1	0	0	0	0	0	0	0	0	0	0	0	0	0	0	0	0
Q9BV73	Centrosome-associated protein CEP250	CEP250	1	281	5.02	0	0	0	0	0	0	0.148882	1	0	0	0	0	0	0	0	0	0	0	0	0	0	0	0	0
P82279	Protein crumbs homolog 1	CRB1	1	154.1	4.98	0	0	0	0	0	0	0.148882	1	0	0	0	0	0	0	0	0	0	0	0	0	0	0	0	0
Q16874	Cytochrome P450 21-hydroxylase	CYP21A2	1	56	7.81	0	0	0	0	0	0	0.148882	1	0	0	0	0	0	0	0	0	0	0	0	0	0	0	0	0
Q16760	Diacylglycerol kinase delta	DGKD	1	134.4	7.56	0	0	0	0	0	0	0.148882	1	0	0	0	0	0	0	0	0	0	0	0	0	0	0	0	0
P52824	Diacylglycerol kinase theta	DGKQ	1	101.1	7.49	0	0	0	0	0	0	0.148882	1	0	0	0	0	0	0	0	0	0	0	0	0	0	0	0	0
C9J6U3	Protein diaphanous homolog 2	DIAPH2	1	125.5	6.51	0	0	0	0	0	0	0.148882	1	0	0	0	0	0	0	0	0	0	0	0	0	0	0	0	0
A9Z1Z3	Fer-1-like protein 4	FER1L4	1	200.9	6.24	0	0	0	0	0	0	0.148882	1	0	0	0	0	0	0	0	0	0	0	0	0	0	0	0	0
C9JC84	Fibrinogen gamma chain	FGG	1	52.3	5.63	0	0	0	0	0	0	0.148882	1	0	0	0	0	0	0	0	0	0	0	0	0	0	0	0	0
A0A1W2PQX1	Gamma-aminobutyric acid receptor subunit gamma-2 (Fragment)	GABRG2	1	45.6	8.98	0	0	0	0	0	0	0.148882	1	0	0	0	0	0	0	0	0	0	0	0	0	0	0	0	0
A4D2P6	Delphilin	GRID2IP	1	132.2	7.4	0	0	0	0	0	0	0.148882	1	0	0	0	0	0	0	0	0	0	0	0	0	0	0	0	0
Q2TAA2	Isoamyl acetate-hydrolyzing esterase 1 homolog	IAH1	1	27.6	5.3	0	0	0	0	0	0	0.148882	1	0	0	0	0	0	0	0	0	0	0	0	0	0	0	0	0
E9PND8	PAK4-inhibitor INKA2 (Fragment)	INKA2	1	19.9	5.58	0	0	0	0	0	0	0.148882	1	0	0	0	0	0	0	0	0	0	0	0	0	0	0	0	0
A0A286YF93	Major facilitator superfamily domain-containing protein 8 (Fragment)	MFSD8	1	13.9	9.17	0	0	0	0	0	0	0.148882	1	0	0	0	0	0	0	0	0	0	0	0	0	0	0	0	0
Q96RV3	Pecanex-like protein 1	PCNX1	1	258.5	7.21	0	0	0	0	0	0	0.148882	1	0	0	0	0	0	0	0	0	0	0	0	0	0	0	0	0
E9PK11	43 kDa receptor-associated protein of the synapse	RAPSN	1	39.7	8.05	0	0	0	0	0	0	0.148882	1	0	0	0	0	0	0	0	0	0	0	0	0	0	0	0	0
Q8TAD4	Zinc transporter 5	SLC30A5	1	84	7.31	0	0	0	0	0	0	0.148882	1	0	0	0	0	0	0	0	0	0	0	0	0	0	0	0	0
O00570	Transcription factor SOX-1	SOX1	1	39	9.7	0	0	0	0	0	0	0.148882	1	0	0	0	0	0	0	0	0	0	0	0	0	0	0	0	0
Q9HA65	TBC1 domain family member 17	TBC1D17	1	72.7	5.19	0	0	0	0	0	0	0.148882	1	0	0	0	0	0	0	0	0	0	0	0	0	0	0	0	0
G4U4J3	PAP associated domain containing 5	TENT4B	1	69.6	8.76	0	0	0	0	0	0	0.148882	1	0	0	0	0	0	0	0	0	0	0	0	0	0	0	0	0
Q17RP2	Tigger transposable element-derived protein 6	TIGD6	1	58.6	6.8	0	0	0	0	0	0	0.148882	1	0	0	0	0	0	0	0	0	0	0	0	0	0	0	0	0
Q5T230	Undifferentiated embryonic cell transcription factor 1	UTF1	1	36.4	10.9	0	0	0	0	0	0	0.148882	1	0	0	0	0	0	0	0	0	0	0	0	0	0	0	0	0
Q9P2L0	WD repeat-containing protein 35	WDR35	1	133.5	6.38	0	0	0	0	0	0	0.148882	1	0	0	0	0	0	0	0	0	0	0	0	0	0	0	0	0
Q05516	Zinc finger and BTB domain-containing protein 16	ZBTB16	1	74.2	6.47	0	0	0	0	0	0	0.148882	1	0	0	0	0	0	0	0	0	0	0	0	0	0	0	0	0
Q5T200	Zinc finger CCCH domain-containing protein 13	ZC3H13	1	196.5	9.42	0	0	0	0	0	0	0.148882	1	0	0	0	0	0	0	0	0	0	0	0	0	0	0	0	0
A0A3F2YPB8	Zinc finger protein 266	ZNF266	1	69.8	8.19	0	0	0	0	0	0	0.148882	1	0	0	0	0	0	0	0	0	0	0	0	0	0	0	0	0
A0A669KB35	C-Jun-amino-terminal kinase-interacting protein 3	MAPK8IP3	1	148.4	5.48	0	0	0	0	0	0	0.145799	1	0	0	0	0	0	0	0	0	0.150704	1	0	0	0	0	0	0
Q96EG1	Arylsulfatase G	ARSG	1	57	6.64	0	0	0	0	0	0	0.145799	1	0	0	0	0	0	0	0	0	0	0	0	0	0	0	0	0
Q8N126	Cell adhesion molecule 3	CADM3	1	43.3	6.09	0	0	0	0	0	0	0.145799	1	0	0	0	0	0	0	0	0	0	0	0	0	0	0	0	0
P17813	Endoglin	ENG	1	70.5	6.61	0	0	0	0	0	0	0.145799	1	0	0	0	0	0	0	0	0	0	0	0	0	0	0	0	0
P98095	Fibulin-2	FBLN2	1	126.5	4.82	0	0	0	0	0	0	0.145799	1	0	0	0	0	0	0	0	0	0	0	0	0	0	0	0	0
Q8N108	Mesoderm induction early response protein 1	MIER1	1	57.9	4.42	0	0	0	0	0	0	0.145799	1	0	0	0	0	0	0	0	0	0	0	0	0	0	0	0	0
Q96HR8	H/ACA ribonucleoprotein complex non-core subunit NAF1	NAF1	1	53.7	4.87	0	0	0	0	0	0	0.145799	1	0	0	0	0	0	0	0	0	0	0	0	0	0	0	0	0
A6NET4	Olfactory receptor 5K3	OR5K3	1	36.7	8.02	0	0	0	0	0	0	0.145799	1	0	0	0	0	0	0	0	0	0	0	0	0	0	0	0	0
A0A3B3IRU6	Paternally-expressed gene 3 protein	PEG3	1	162.6	5.35	0	0	0	0	0	0	0.145799	1	0	0	0	0	0	0	0	0	0	0	0	0	0	0	0	0
Q9NPE6	Sperm-associated antigen 4 protein	SPAG4	1	48.1	7.14	0	0	0	0	0	0	0.145799	1	0	0	0	0	0	0	0	0	0	0	0	0	0	0	0	0
P31391	Somatostatin receptor type 4	SSTR4	1	42	8.76	0	0	0	0	0	0	0.145799	1	0	0	0	0	0	0	0	0	0	0	0	0	0	0	0	0
Q9NT68	Teneurin-2	TENM2	1	307.6	6.68	0	0	0	0	0	0	0.145799	1	0	0	0	0	0	0	0	0	0	0	0	0	0	0	0	0
A0A1B0GUN9	Espin	ESPN	1	147.3	6.62	0	0	0.142841	1	0	0	0	0	0	0	0	0	0	0	0	0	0.219023	1	0	0	0	0	0.203637	1
P19971	Thymidine phosphorylase	TYMP	1	49.9	5.53	0	0	0.142841	1	0	0	0	0	0	0	0	0	0	0	0.221982	1	0	0	0.19712	1	0	0	0	0
P21333	Filamin-A	FLNA	1	280.6	6.06	0	0	0.142841	1	0	0	0	0	0	0	0	0	0	0	0	0	0.188813	1	0	0	0.189539	1	0	0
Q8IVP9	Zinc finger protein 547	ZNF547	1	45.9	8.34	0	0	0.142841	1	0	0	0	0	0	0	0	0	0	0	0	0	0	0	0.191008	1	0	0	0	0
H0YFK3	C-type lectin-like domain family 1 (Fragment)	CLECL1	1	13.5	8.56	0	0	0.142841	1	0	0	0	0	0	0	0	0	0	0	0	0	0	0	0	0	0.189539	1	0	0
E5RIQ5	TM2 domain-containing protein 2 (Fragment)	TM2D2	1	13.6	6.13	0	0	0.142841	1	0	0	0	0	0	0	0	0	0.168767	1	0	0	0	0	0	0	0	0	0	0
Q7Z6G3	N-terminal EF-hand calcium-binding protein 2	NECAB2	1	43.2	5.5	0	0	0.142841	1	0	0	0	0	0	0	0	0	0	0	0	0	0	0	0	0	0	0	0.163721	1
A0A0C4DGG9	DNA helicase	CHD4	1	220.3	6.02	0	0	0.142841	1	0	0	0	0	0	0	0	0	0	0	0	0	0	0	0	0	0	0	0	0
Q14028	Cyclic nucleotide-gated cation channel beta-1	CNGB1	1	139.6	4.81	0	0	0.142841	1	0	0	0	0	0	0	0	0	0	0	0	0	0	0	0	0	0	0	0	0
P48052	Carboxypeptidase A2	CPA2	1	47	6.04	0	0	0.142841	1	0	0	0	0	0	0	0	0	0	0	0	0	0	0	0	0	0	0	0	0
H0YGL4	ATP-dependent DNA helicase DDX11 (Fragment)	DDX11	1	8.1	6.52	0	0	0.142841	1	0	0	0	0	0	0	0	0	0	0	0	0	0	0	0	0	0	0	0	0
A0A0C4DG79	Constitutive coactivator of PPAR-gamma-like protein 1 (Fragment)	FAM120A	1	54.2	9.33	0	0	0.142841	1	0	0	0	0	0	0	0	0	0	0	0	0	0	0	0	0	0	0	0	0
D6RBL7	Gamma-aminobutyric acid receptor subunit alpha-2 (Fragment)	GABRA2	1	16.1	8.94	0	0	0.142841	1	0	0	0	0	0	0	0	0	0	0	0	0	0	0	0	0	0	0	0	0
A0A5S8K742	Glycine receptor alpha 4 (pseudogene)	GLRA4	1	47.7	8.24	0	0	0.142841	1	0	0	0	0	0	0	0	0	0	0	0	0	0	0	0	0	0	0	0	0
Q96IR7	4-hydroxyphenylpyruvate dioxygenase-like protein	HPDL	1	39.4	7.03	0	0	0.142841	1	0	0	0	0	0	0	0	0	0	0	0	0	0	0	0	0	0	0	0	0
Q9NTJ4	Alpha-mannosidase 2C1	MAN2C1	1	115.8	6.57	0	0	0.142841	1	0	0	0	0	0	0	0	0	0	0	0	0	0	0	0	0	0	0	0	0
P52952	Homeobox protein Nkx-2.5	NKX2-5	1	34.9	9.38	0	0	0.142841	1	0	0	0	0	0	0	0	0	0	0	0	0	0	0	0	0	0	0	0	0
O60687	Sushi repeat-containing protein SRPX2	SRPX2	1	52.9	7.25	0	0	0.142841	1	0	0	0	0	0	0	0	0	0	0	0	0	0	0	0	0	0	0	0	0
F8VY06	Bax inhibitor 1 (Fragment)	TMBIM6	1	1.4	6.37	0	0	0.142841	1	0	0	0	0	0	0	0	0	0	0	0	0	0	0	0	0	0	0	0	0
Q8TEY7	Ubiquitin carboxyl-terminal hydrolase 33	USP33	1	106.7	6.02	0	0	0.142841	1	0	0	0	0	0	0	0	0	0	0	0	0	0	0	0	0	0	0	0	0
B4DXD0	Translin-associated factor X-interacting protein 1	TSNAXIP1	1	82.9	5.24	0	0	0	0	0	0	0	0	0	0	0.142018	1	0.246002	2	0	0	0	0	0	0	0	0	0	0
A0A0D9SGJ8	PWWP domain-containing DNA repair factor 3A	PWWP3A	1	80.8	8.63	0	0	0	0	0	0	0	0	0	0	0.142018	1	0	0	0.170519	1	0	0	0	0	0	0	0	0
Q9Y520	Protein PRRC2C	PRRC2C	1	316.7	9.13	0	0	0	0	0	0	0	0	0	0	0.142018	1	0	0	0	0	0.150704	1	0	0	0	0	0	0
Q6ZU65	Ubinuclein-2	UBN2	1	146	9.19	0	0	0	0	0	0	0	0	0	0	0.142018	1	0.117334	1	0	0	0	0	0	0	0	0	0	0
E9PRU6	Ethylmalonyl-CoA decarboxylase (Fragment)	ECHDC1	1	14.7	7.34	0	0	0	0	0	0	0	0	0	0	0.142018	1	0	0	0	0	0	0	0	0	0	0	0	0
A0A0D9SEY2	Histone-lysine N-methyltransferase EHMT1 (Fragment)	EHMT1	1	11.9	5.74	0	0	0	0	0	0	0	0	0	0	0.142018	1	0	0	0	0	0	0	0	0	0	0	0	0
A0A5F9ZHQ7	HAUS augmin-like complex subunit 3	HAUS3	1	105.8	6.19	0	0	0	0	0	0	0	0	0	0	0.142018	1	0	0	0	0	0	0	0	0	0	0	0	0
Q8TB96	T-cell immunomodulatory protein	ITFG1	1	68.1	5.39	0	0	0	0	0	0	0	0	0	0	0.142018	1	0	0	0	0	0	0	0	0	0	0	0	0
Q14573	Inositol 1,4,5-trisphosphate receptor type 3	ITPR3	1	303.9	6.48	0	0	0	0	0	0	0	0	0	0	0.142018	1	0	0	0	0	0	0	0	0	0	0	0	0
Q2LD37	Transmembrane protein KIAA1109	KIAA1109	1	555.1	6.58	0	0	0	0	0	0	0	0	0	0	0.142018	1	0	0	0	0	0	0	0	0	0	0	0	0
C9JMC7	Leucine-rich repeat-containing protein 3B (Fragment)	LRRC3B	1	5.8	7.65	0	0	0	0	0	0	0	0	0	0	0.142018	1	0	0	0	0	0	0	0	0	0	0	0	0
Q15349	Ribosomal protein S6 kinase alpha-2	RPS6KA2	1	83.2	8.68	0	0	0	0	0	0	0	0	0	0	0.142018	1	0	0	0	0	0	0	0	0	0	0	0	0
Q01118	Sodium channel protein type 7 subunit alpha	SCN7A	1	193.4	7.96	0	0	0	0	0	0	0	0	0	0	0.142018	1	0	0	0	0	0	0	0	0	0	0	0	0
P50454	Serpin H1	SERPINH1	1	46.4	8.69	0	0	0	0	0	0	0	0	0	0	0.142018	1	0	0	0	0	0	0	0	0	0	0	0	0
Q11201	CMP-N-acetylneuraminate-beta-galactosamide-alpha-2,3-sialyltransferase 1	ST3GAL1	1	39.1	9.09	0	0	0	0	0	0	0	0	0	0	0.142018	1	0	0	0	0	0	0	0	0	0	0	0	0
A0A3B3IS18	T-box transcription factor TBX1	TBX1	1	53.5	8.6	0	0	0	0	0	0	0	0	0	0	0.142018	1	0	0	0	0	0	0	0	0	0	0	0	0
A0A5F9ZHI7	Activated CDC42 kinase 1 (Fragment)	TNK2	1	15.6	8.03	0	0	0	0	0	0	0	0	0	0	0.142018	1	0	0	0	0	0	0	0	0	0	0	0	0
Q86XT4	E3 ubiquitin-protein ligase TRIM50	TRIM50	1	54.7	7.49	0	0	0	0	0	0	0	0	0	0	0.142018	1	0	0	0	0	0	0	0	0	0	0	0	0
C9JJK5	Zyxin (Fragment)	ZYX	1	19.1	7.55	0	0	0	0	0	0	0	0	0	0	0.142018	1	0	0	0	0	0	0	0	0	0	0	0	0
M0QZI3	F-BAR domain only protein 1	FCHO1	1	97.5	7.06	0.1408	1	0	0	0	0	0	0	0	0	0	0	0	0	0	0	0.194016	1	0	0	0.190271	1	0	0
O00469	Procollagen-lysine,2-oxoglutarate 5-dioxygenase 2	PLOD2	1	84.6	6.71	0.1408	1	0	0	0	0	0	0	0	0	0	0	0	0	0	0	0	0	0	0	0.251429	1	0	0
J3KSC0	Putative uncharacterized protein encoded by LINC01387	LINC01387	1	14.9	7.74	0.1408	1	0	0	0	0	0	0	0	0	0	0	0.128669	1	0	0	0	0	0	0	0	0	0	0
Q8N8G6	Putative uncharacterized protein C15orf54	C15orf54	1	21	9.83	0.1408	1	0	0	0	0	0	0	0	0	0	0	0	0	0	0	0	0	0	0	0	0	0	0
Q8WVC6	Dephospho-CoA kinase domain-containing protein	DCAKD	1	26.5	9.58	0.1408	1	0	0	0	0	0	0	0	0	0	0	0	0	0	0	0	0	0	0	0	0	0	0
Q8NEP3	Dynein assembly factor 1, axonemal	DNAAF1	1	80	4.67	0.1408	1	0	0	0	0	0	0	0	0	0	0	0	0	0	0	0	0	0	0	0	0	0	0
A0A087WWS6	Interferon alpha-1/13	IFNA13	1	21.8	5.43	0.1408	1	0	0	0	0	0	0	0	0	0	0	0	0	0	0	0	0	0	0	0	0	0	0
F5GX28	[Histone H3]-trimethyl-L-lysine(9) demethylase	KDM4B	1	126	7.34	0.1408	1	0	0	0	0	0	0	0	0	0	0	0	0	0	0	0	0	0	0	0	0	0	0
Q9UDY8	Mucosa-associated lymphoid tissue lymphoma translocation protein 1	MALT1	1	92.2	5.73	0.1408	1	0	0	0	0	0	0	0	0	0	0	0	0	0	0	0	0	0	0	0	0	0	0
P0C851	Phosphoinositide-interacting protein	PIRT	1	15.3	9.83	0.1408	1	0	0	0	0	0	0	0	0	0	0	0	0	0	0	0	0	0	0	0	0	0	0
Q7Z3K3	Pogo transposable element with ZNF domain	POGZ	1	155.2	7.4	0.1408	1	0	0	0	0	0	0	0	0	0	0	0	0	0	0	0	0	0	0	0	0	0	0
A0A087X0B9	Protein-tyrosine-phosphatase	PTPRQ	1	260.7	5.78	0.1408	1	0	0	0	0	0	0	0	0	0	0	0	0	0	0	0	0	0	0	0	0	0	0
P81133	Single-minded homolog 1	SIM1	1	85.5	7.43	0.1408	1	0	0	0	0	0	0	0	0	0	0	0	0	0	0	0	0	0	0	0	0	0	0
Q9Y2E8	Sodium/hydrogen exchanger 8	SLC9A8	1	65.4	6.54	0.1408	1	0	0	0	0	0	0	0	0	0	0	0	0	0	0	0	0	0	0	0	0	0	0
O14514	Adhesion G protein-coupled receptor B1	ADGRB1	1	173.4	7.88	0	0	0	0	0	0	0.139604	1	0	0	0	0	0	0	0.596562	3	0.188092	1	0	0	0	0	0	0
P32780	General transcription factor IIH subunit 1	GTF2H1	1	62	8.66	0	0	0	0	0	0	0.139604	1	0	0	0	0	0	0	0	0	0	0	0	0	0.190271	1	0	0
H0Y2M6	Chloride channel 7, isoform CRA_c	CLCN7	1	97,2	8,27	0	0	0	0	0	0	0.139604	1	0	0	0	0	0.128669	1	0	0	0	0	0	0	0	0	0	0
Q9BT22	Chitobiosyldiphosphodolichol beta-mannosyltransferase	ALG1	1	52.5	7.23	0	0	0	0	0	0	0.139604	1	0	0	0	0	0	0	0	0	0	0	0	0	0	0	0	0
P0DMQ9	Putative uncharacterized protein C8orf89	C8orf89	1	18.1	9.44	0	0	0	0	0	0	0.139604	1	0	0	0	0	0	0	0	0	0	0	0	0	0	0	0	0
Q9BXD7	CMT duplicated region transcript 1	CDRT1	1	27	9.99	0	0	0	0	0	0	0.139604	1	0	0	0	0	0	0	0	0	0	0	0	0	0	0	0	0
E9PP73	Coatomer subunit beta (Fragment)	COPB1	1	55.4	6.43	0	0	0	0	0	0	0.139604	1	0	0	0	0	0	0	0	0	0	0	0	0	0	0	0	0
A0A1B0GW05	Probable C-mannosyltransferase DPY19L1	DPY19L1	1	84.5	9.25	0	0	0	0	0	0	0.139604	1	0	0	0	0	0	0	0	0	0	0	0	0	0	0	0	0
A0A0A0MTH5	Dual-specificity kinase	DYRK4	1	72.5	9.48	0	0	0	0	0	0	0.139604	1	0	0	0	0	0	0	0	0	0	0	0	0	0	0	0	0
A0A087X117	Nodal modulator 1	NOMO1	1	139.4	5.85	0	0	0	0	0	0	0.139604	1	0	0	0	0	0	0	0	0	0	0	0	0	0	0	0	0
Q96E52	Metalloendopeptidase OMA1, mitochondrial	OMA1	1	60.1	9.25	0	0	0	0	0	0	0.139604	1	0	0	0	0	0	0	0	0	0	0	0	0	0	0	0	0
Q14997	Proteasome activator complex subunit 4	PSME4	1	211.2	6.9	0	0	0	0	0	0	0.139604	1	0	0	0	0	0	0	0	0	0	0	0	0	0	0	0	0
E9PBD5	A disintegrin and metalloproteinase with thrombospondin motifs 20	ADAMTS20	1	169.5	6.54	0	0	0	0	0	0	0.139209	1	0	0	0	0	0	0	0.185264	1	0.301407	1	0.216141	1	0.251429	1	0	0
O75376	Nuclear receptor corepressor 1	NCOR1	1	270	7.11	0	0	0	0	0	0	0.139209	1	0	0	0	0	0.131414	1	0	0	0	0	0	0	0	0	0.182519	1
Q96N67	Dedicator of cytokinesis protein 7	DOCK7	1	242.4	6.8	0	0	0	0	0	0	0.139209	1	0	0	0	0	0	0	0	0	0	0	0.19712	1	0	0	0	0
Q07092	Collagen alpha-1(XVI) chain	COL16A1	1	157.7	7.84	0	0	0	0	0	0	0.139209	1	0	0	0	0	0.128669	1	0	0	0	0	0	0	0	0	0	0
Q6UXG8	Butyrophilin-like protein 9	BTNL9	1	59.7	6.44	0	0	0	0	0	0	0.139209	1	0	0	0	0	0	0	0	0	0	0	0	0	0	0	0	0
Q9GZR7	ATP-dependent RNA helicase DDX24	DDX24	1	96.3	9.06	0	0	0	0	0	0	0.139209	1	0	0	0	0	0	0	0	0	0	0	0	0	0	0	0	0
A0A384DVL8	Down syndrome cell adhesion molecule like 1, isoform CRA_b	DSCAML1	1	230.5	8.31	0	0	0	0	0	0	0.139209	1	0	0	0	0	0	0	0	0	0	0	0	0	0	0	0	0
A0A6E1WCP9	Steroid hormone receptor ERR1	ESRRA	1	54.2	7.75	0	0	0	0	0	0	0.139209	1	0	0	0	0	0	0	0	0	0	0	0	0	0	0	0	0
H3BMV3	Jupiter microtubule-associated homolog 2 (Fragment)	JPT2	1	20.7	8.13	0	0	0	0	0	0	0.139209	1	0	0	0	0	0	0	0	0	0	0	0	0	0	0	0	0
P49257	Protein ERGIC-53	LMAN1	1	57.5	6.77	0	0	0	0	0	0	0.139209	1	0	0	0	0	0	0	0	0	0	0	0	0	0	0	0	0
Q86YW9	Mediator of RNA polymerase II transcription subunit 12-like protein	MED12L	1	240	7.77	0	0	0	0	0	0	0.139209	1	0	0	0	0	0	0	0	0	0	0	0	0	0	0	0	0
O00566	U3 small nucleolar ribonucleoprotein protein MPP10	MPHOSPH10	1	78.8	4.86	0	0	0	0	0	0	0.139209	1	0	0	0	0	0	0	0	0	0	0	0	0	0	0	0	0
D3DX49	MAGUK p55 subfamily member 2	MPP2	1	64.5	6.73	0	0	0	0	0	0	0.139209	1	0	0	0	0	0	0	0	0	0	0	0	0	0	0	0	0
Q6ZVK8	8-oxo-dGDP phosphatase NUDT18	NUDT18	1	35.5	6.23	0	0	0	0	0	0	0.139209	1	0	0	0	0	0	0	0	0	0	0	0	0	0	0	0	0
Q9BVL2	Nucleoporin p58/p45	NUP58	1	60.9	9.33	0	0	0	0	0	0	0.139209	1	0	0	0	0	0	0	0	0	0	0	0	0	0	0	0	0
O15446	DNA-directed RNA polymerase I subunit RPA34	POLR1G	1	55	8.51	0	0	0	0	0	0	0.139209	1	0	0	0	0	0	0	0	0	0	0	0	0	0	0	0	0
F5GZG1	Ras-related protein Rap-1b (Fragment)	RAP1B	1	13.8	4.94	0	0	0	0	0	0	0.139209	1	0	0	0	0	0	0	0	0	0	0	0	0	0	0	0	0
P46721	Solute carrier organic anion transporter family member 1A2	SLCO1A2	1	74.1	5.95	0	0	0	0	0	0	0.139209	1	0	0	0	0	0	0	0	0	0	0	0	0	0	0	0	0
Q9HCD6	Protein TANC2	TANC2	1	219.5	8.07	0	0	0	0	0	0	0.139209	1	0	0	0	0	0	0	0	0	0	0	0	0	0	0	0	0
Q8N720	Zinc finger protein 655	ZNF655	1	57.4	7.14	0	0	0	0	0.13727	1	0	0	0	0	0	0	0	0	0	0	0.219023	1	0	0	0	0	0	0
Q92900	Regulator of nonsense transcripts 1	UPF1	1	124.3	6.61	0	0	0	0	0.13727	1	0	0	0	0	0	0	0	0	0	0	0.194016	1	0	0	0	0	0	0
A6NEN9	Uncharacterized protein CXorf65	CXorf65	1	21.3	10.33	0	0	0	0	0.13727	1	0	0	0	0	0	0	0	0	0	0	0	0	0.191008	1	0	0	0	0
H0YEJ7	Rho GTPase-activating protein 42 (Fragment)	ARHGAP42	1	48.1	9.01	0	0	0	0	0.13727	1	0	0	0	0	0	0	0	0	0	0	0	0	0	0	0	0	0	0
C9JG08	Uncharacterized protein C2orf16	C2orf16	1	598.1	9.1	0	0	0	0	0.13727	1	0	0	0	0	0	0	0	0	0	0	0	0	0	0	0	0	0	0
P31689	DnaJ homolog subfamily A member 1	DNAJA1	1	44.8	7.08	0	0	0	0	0.13727	1	0	0	0	0	0	0	0	0	0	0	0	0	0	0	0	0	0	0
Q16206	Ecto-NOX disulfide-thiol exchanger 2	ENOX2	1	70	5.95	0	0	0	0	0.13727	1	0	0	0	0	0	0	0	0	0	0	0	0	0	0	0	0	0	0
O60548	Forkhead box protein D2	FOXD2	1	48.7	7.23	0	0	0	0	0.13727	1	0	0	0	0	0	0	0	0	0	0	0	0	0	0	0	0	0	0
F5H2A4	High mobility group protein HMGI-C	HMGA2	1	12.7	11.75	0	0	0	0	0.13727	1	0	0	0	0	0	0	0	0	0	0	0	0	0	0	0	0	0	0
Q6IE81	Protein Jade-1	JADE1	1	95.5	7.91	0	0	0	0	0.13727	1	0	0	0	0	0	0	0	0	0	0	0	0	0	0	0	0	0	0
Q9UNW1	Multiple inositol polyphosphate phosphatase 1	MINPP1	1	55	7.81	0	0	0	0	0.13727	1	0	0	0	0	0	0	0	0	0	0	0	0	0	0	0	0	0	0
P98088	Mucin-5AC	MUC5AC	1	585.2	7.02	0	0	0	0	0.13727	1	0	0	0	0	0	0	0	0	0	0	0	0	0	0	0	0	0	0
Q9H2Z4	Homeobox protein Nkx-2.4	NKX2-4	1	36.2	9.58	0	0	0	0	0.13727	1	0	0	0	0	0	0	0	0	0	0	0	0	0	0	0	0	0	0
Q9Y388	RNA-binding motif protein, X-linked 2	RBMX2	1	37.3	9.83	0	0	0	0	0.13727	1	0	0	0	0	0	0	0	0	0	0	0	0	0	0	0	0	0	0
Q5TEJ7	Replication protein A 32 kDa subunit (Fragment)	RPA2	1	19.4	6.07	0	0	0	0	0.13727	1	0	0	0	0	0	0	0	0	0	0	0	0	0	0	0	0	0	0
Q8NE28	Serine/threonine kinase-like domain-containing protein STKLD1	STKLD1	1	75.6	5.27	0	0	0	0	0.13727	1	0	0	0	0	0	0	0	0	0	0	0	0	0	0	0	0	0	0
A0A1B0GU24	Trinucleotide repeat-containing gene 6C protein	TNRC6C	1	202.6	7.2	0	0	0	0	0.13727	1	0	0	0	0	0	0	0	0	0	0	0	0	0	0	0	0	0	0
A2A3L6	Tetratricopeptide repeat protein 24	TTC24	1	63.4	9.25	0	0	0	0	0.13727	1	0	0	0	0	0	0	0	0	0	0	0	0	0	0	0	0	0	0
Q6P2M8	Calcium/calmodulin-dependent protein kinase type 1B	PNCK	1	38.5	6.76	0.134278	1	0	0	0	0	0	0	0	0	0	0	0	0	0	0	0.150704	1	0	0	0.169931	1	0.160521	1
O00507	Probable ubiquitin carboxyl-terminal hydrolase FAF-Y	USP9Y	1	290.9	5.86	0.134278	1	0	0	0	0	0	0	0	0	0	0	0	0	0	0	0	0	0.165369	1	0	0	0	0
A0PJX0	Calcium and integrin-binding family member 4	CIB4	1	21.7	4.78	0.134278	1	0	0	0	0	0	0	0	0	0	0	0	0	0	0	0	0	0	0	0	0	0	0
Q9H9A5	CCR4-NOT transcription complex subunit 10	CNOT10	1	82.3	7.78	0.134278	1	0	0	0	0	0	0	0	0	0	0	0	0	0	0	0	0	0	0	0	0	0	0
O95757	Heat shock 70 kDa protein 4L	HSPA4L	1	94.5	5.88	0.134278	1	0	0	0	0	0	0	0	0	0	0	0	0	0	0	0	0	0	0	0	0	0	0
U3KQF5	N-terminal EF-hand calcium-binding protein 3 (Fragment)	NECAB3	1	14.6	6.52	0.134278	1	0	0	0	0	0	0	0	0	0	0	0	0	0	0	0	0	0	0	0	0	0	0
C9JHL4	Negative elongation factor A (Fragment)	NELFA	1	31.2	9.69	0.134278	1	0	0	0	0	0	0	0	0	0	0	0	0	0	0	0	0	0	0	0	0	0	0
Q15615	Olfactory receptor 4D1	OR4D1	1	35.2	8.4	0.134278	1	0	0	0	0	0	0	0	0	0	0	0	0	0	0	0	0	0	0	0	0	0	0
Q15154	Pericentriolar material 1 protein	PCM1	1	228.4	5.02	0.134278	1	0	0	0	0	0	0	0	0	0	0	0	0	0	0	0	0	0	0	0	0	0	0
H0YBH9	Tissue-type plasminogen activator (Fragment)	PLAT	1	10.4	8.02	0.134278	1	0	0	0	0	0	0	0	0	0	0	0	0	0	0	0	0	0	0	0	0	0	0
Q6NW29	RWD domain-containing protein 4	RWDD4	1	21.2	5.31	0.134278	1	0	0	0	0	0	0	0	0	0	0	0	0	0	0	0	0	0	0	0	0	0	0
Q16533	snRNA-activating protein complex subunit 1	SNAPC1	1	43	9.51	0.134278	1	0	0	0	0	0	0	0	0	0	0	0	0	0	0	0	0	0	0	0	0	0	0
O95070	Protein YIF1A	YIF1A	1	32	8.95	0.134278	1	0	0	0	0	0	0	0	0	0	0	0	0	0	0	0	0	0	0	0	0	0	0
Q8IWJ2	GRIP and coiled-coil domain-containing protein 2	GCC2	1	195.8	5.14	0	0	0.132473	1	0	0	0	0	0	0	0	0	0	0	0	0	0.382108	2	0	0	0.529893	1	0	0
Q03164	Histone-lysine N-methyltransferase 2A	KMT2A	1	431.5	9.09	0	0	0.132473	1	0	0	0	0	0	0	0	0	0	0	0.361895	2	0	0	0	0	0.190271	1	0	0
P46100	Transcriptional regulator ATRX	ATRX	1	282.4	6.58	0	0	0.132473	1	0	0	0	0	0	0	0	0	0	0	0	0	0	0	0	0	0	0	0.365038	1
Q9UBW7	Zinc finger MYM-type protein 2	ZMYM2	1	154.8	6.34	0	0	0.132473	1	0	0	0	0	0	0	0	0	0	0	0	0	0.188092	1	0	0	0	0	0	0
Q5T011	KICSTOR complex protein SZT2	SZT2	1	377.8	6.27	0	0	0.132473	1	0	0	0	0	0	0	0	0	0	0	0.176631	1	0	0	0	0	0	0	0	0
Q6IWH7	Anoctamin-7	ANO7	1	105.5	7.87	0	0	0.132473	1	0	0	0	0	0	0	0	0	0	0	0	0	0	0	0	0	0	0	0	0
A0A0A0MRG2	ABPP	APP	1	75.1	4.84	0	0	0.132473	1	0	0	0	0	0	0	0	0	0	0	0	0	0	0	0	0	0	0	0	0
C9J186	Dermokine	DMKN	1	18.7	9.31	0	0	0.132473	1	0	0	0	0	0	0	0	0	0	0	0	0	0	0	0	0	0	0	0	0
Q8N766	ER membrane protein complex subunit 1	EMC1	1	111.7	7.66	0	0	0.132473	1	0	0	0	0	0	0	0	0	0	0	0	0	0	0	0	0	0	0	0	0
J3KPH8	Histone deacetylase	HDAC7	1	108.9	8.46	0	0	0.132473	1	0	0	0	0	0	0	0	0	0	0	0	0	0	0	0	0	0	0	0	0
Q0VAK6	Leiomodin-3	LMOD3	1	64.9	5.54	0	0	0.132473	1	0	0	0	0	0	0	0	0	0	0	0	0	0	0	0	0	0	0	0	0
Q02817	Mucin-2	MUC2	1	540	5.8	0	0	0.132473	1	0	0	0	0	0	0	0	0	0	0	0	0	0	0	0	0	0	0	0	0
A0A087WZQ7	Beta-soluble NSF attachment protein	NAPB	1	33.9	5.47	0	0	0.132473	1	0	0	0	0	0	0	0	0	0	0	0	0	0	0	0	0	0	0	0	0
Q8TEM1	Nuclear pore membrane glycoprotein 210	NUP210	1	205	6.81	0	0	0.132473	1	0	0	0	0	0	0	0	0	0	0	0	0	0	0	0	0	0	0	0	0
Q9NRF9	DNA polymerase epsilon subunit 3	POLE3	1	16.8	4.74	0	0	0.132473	1	0	0	0	0	0	0	0	0	0	0	0	0	0	0	0	0	0	0	0	0
E7ESA6	Non-specific protein-tyrosine kinase	PTK2	1	124	6.62	0	0	0.132473	1	0	0	0	0	0	0	0	0	0	0	0	0	0	0	0	0	0	0	0	0
E7EX40	Rab11 family-interacting protein 1	RAB11FIP1	1	54.8	9.01	0	0	0.132473	1	0	0	0	0	0	0	0	0	0	0	0	0	0	0	0	0	0	0	0	0
P52756	RNA-binding protein 5	RBM5	1	92.1	6.28	0	0	0.132473	1	0	0	0	0	0	0	0	0	0	0	0	0	0	0	0	0	0	0	0	0
Q9GZW5	Putative SCAN domain-containing protein SCAND2P	SCAND2P	1	34.2	10.65	0	0	0.132473	1	0	0	0	0	0	0	0	0	0	0	0	0	0	0	0	0	0	0	0	0
P49901	Sperm mitochondrial-associated cysteine-rich protein	SMCP	1	12.8	8.07	0	0	0.132473	1	0	0	0	0	0	0	0	0	0	0	0	0	0	0	0	0	0	0	0	0
Q12888	TP53-binding protein 1	TP53BP1	1	213.4	4.7	0	0	0.132473	1	0	0	0	0	0	0	0	0	0	0	0	0	0	0	0	0	0	0	0	0
C9JQ00	Tubulin alpha chain (Fragment)	TUBA4A	1	19.8	5.52	0	0	0.132473	1	0	0	0	0	0	0	0	0	0	0	0	0	0	0	0	0	0	0	0	0
Q9P0L0	Vesicle-associated membrane protein-associated protein A	VAPA	1	27.9	8.62	0	0	0.132473	1	0	0	0	0	0	0	0	0	0	0	0	0	0	0	0	0	0	0	0	0
Q86XD8	AN1-type zinc finger protein 4	ZFAND4	1	80.3	8.35	0	0	0.132473	1	0	0	0	0	0	0	0	0	0	0	0	0	0	0	0	0	0	0	0	0
Q8IYB9	Zinc finger protein 595	ZNF595	1	74.3	9.11	0	0	0.132473	1	0	0	0	0	0	0	0	0	0	0	0	0	0	0	0	0	0	0	0	0
Q8NF91	Nesprin-1	SYNE1	1	1010,5	5,53	0	0	0	0	0	0	0	0	0.130716	1	0	0	0	0	0	0	0	0	0.216141	1	0	0	0	0
Q8WUQ7	Cactin	CACTIN	1	88.6	9.14	0	0	0	0	0	0	0	0	0.130716	1	0	0	0.117334	1	0	0	0	0	0	0	0	0	0	0
Q8N3C0	Activating signal cointegrator 1 complex subunit 3	ASCC3	1	251.3	7.09	0	0	0	0	0	0	0	0	0.130716	1	0	0	0	0	0	0	0	0	0	0	0	0	0	0
Q96C86	m7GpppX diphosphatase	DCPS	1	38.6	6.38	0	0	0	0	0	0	0	0	0.130716	1	0	0	0	0	0	0	0	0	0	0	0	0	0	0
A0A0G2JPN4	Uncharacterized protein	DDT3	1	4	5.72	0	0	0	0	0	0	0	0	0.130716	1	0	0	0	0	0	0	0	0	0	0	0	0	0	0
Q8IYD8	Fanconi anemia group M protein	FANCM	1	232	6.11	0	0	0	0	0	0	0	0	0.130716	1	0	0	0	0	0	0	0	0	0	0	0	0	0	0
Q6KB66	Keratin, type II cytoskeletal 80	KRT80	1	50.5	5.67	0	0	0	0	0	0	0	0	0.130716	1	0	0	0	0	0	0	0	0	0	0	0	0	0	0
Q9Y6N6	Laminin subunit gamma-3	LAMC3	1	171.1	6.58	0	0	0	0	0	0	0	0	0.130716	1	0	0	0	0	0	0	0	0	0	0	0	0	0	0
H3BQT4	Lipase maturation factor 1 (Fragment)	LMF1	1	15.8	10.84	0	0	0	0	0	0	0	0	0.130716	1	0	0	0	0	0	0	0	0	0	0	0	0	0	0
Q3SXY7	Leucine-rich repeat, immunoglobulin-like domain and transmembrane domain-containing protein 3	LRIT3	1	74.7	5.68	0	0	0	0	0	0	0	0	0.130716	1	0	0	0	0	0	0	0	0	0	0	0	0	0	0
Q13495	Mastermind-like domain-containing protein 1	MAMLD1	1	83.2	8.29	0	0	0	0	0	0	0	0	0.130716	1	0	0	0	0	0	0	0	0	0	0	0	0	0	0
P10243	Myb-related protein A	MYBL1	1	85.8	7.12	0	0	0	0	0	0	0	0	0.130716	1	0	0	0	0	0	0	0	0	0	0	0	0	0	0
O60936	Nucleolar protein 3	NOL3	1	22.6	4.18	0	0	0	0	0	0	0	0	0.130716	1	0	0	0	0	0	0	0	0	0	0	0	0	0	0
Q8N573	Oxidation resistance protein 1	OXR1	1	97.9	5.47	0	0	0	0	0	0	0	0	0.130716	1	0	0	0	0	0	0	0	0	0	0	0	0	0	0
P51160	Cone cGMP-specific 3',5'-cyclic phosphodiesterase subunit alpha'	PDE6C	1	99.1	5.72	0	0	0	0	0	0	0	0	0.130716	1	0	0	0	0	0	0	0	0	0	0	0	0	0	0
Q86W92	Liprin-beta-1	PPFIBP1	1	114	5.55	0	0	0	0	0	0	0	0	0.130716	1	0	0	0	0	0	0	0	0	0	0	0	0	0	0
A0A0D9SF05	RING finger protein 215	RNF215	1	14.8	10.23	0	0	0	0	0	0	0	0	0.130716	1	0	0	0	0	0	0	0	0	0	0	0	0	0	0
Q16594	Transcription initiation factor TFIID subunit 9	TAF9	1	29	8.66	0	0	0	0	0	0	0	0	0.130716	1	0	0	0	0	0	0	0	0	0	0	0	0	0	0
P10827	Thyroid hormone receptor alpha	THRA	1	54.8	6.86	0	0	0	0	0	0	0	0	0.130716	1	0	0	0	0	0	0	0	0	0	0	0	0	0	0
Q9NWD8	Transmembrane protein 248	TMEM248	1	35	6.37	0	0	0	0	0	0	0	0	0.130716	1	0	0	0	0	0	0	0	0	0	0	0	0	0	0
P35125	Ubiquitin carboxyl-terminal hydrolase 6	USP6	1	158.6	7.71	0	0	0	0	0	0	0	0	0.130716	1	0	0	0	0	0	0	0	0	0	0	0	0	0	0
Q9BU40	Chordin-like protein 1	CHRDL1	1	52	8.32	0	0	0.130027	1	0	0	0	0	0	0	0	0	0.128669	1	0	0	0	0	0	0	0	0	0.174135	1
Q92485	Acid sphingomyelinase-like phosphodiesterase 3b	SMPDL3B	1	50.8	5.64	0	0	0.130027	1	0	0	0	0	0	0	0	0	0	0	0	0	0	0	0.225023	1	0	0	0	0
H0YK71	GMP reductase 2 (Fragment)	GMPR2	1	15,1	9,22	0	0	0.130027	1	0	0	0	0	0	0	0	0	0	0	0	0	0	0	0	0	0.169931	1	0	0
Q6AI39	BRD4-interacting chromatin-remodeling complex-associated protein-like	BICRAL	1	115	6.87	0	0	0.130027	1	0	0	0	0	0	0	0	0	0.128669	1	0	0	0	0	0	0	0	0	0	0
O14966	Ras-related protein Rab-7L1	RAB29	1	23.1	7.18	0	0	0.130027	1	0	0	0	0	0	0	0	0	0.128669	1	0	0	0	0	0	0	0	0	0	0
Q00994	Protein BEX3	BEX3	1	13	5.5	0	0	0.130027	1	0	0	0	0	0	0	0	0	0	0	0	0	0	0	0	0	0	0	0	0
Q8IWG1	Dynein intermediate chain 3, axonemal	DNAI3	1	102.9	5.74	0	0	0.130027	1	0	0	0	0	0	0	0	0	0	0	0	0	0	0	0	0	0	0	0	0
Q9H069	Dynein regulatory complex subunit 3	DRC3	1	61	4.78	0	0	0.130027	1	0	0	0	0	0	0	0	0	0	0	0	0	0	0	0	0	0	0	0	0
Q8TCX1	Cytoplasmic dynein 2 light intermediate chain 1	DYNC2LI1	1	39.6	7.53	0	0	0.130027	1	0	0	0	0	0	0	0	0	0	0	0	0	0	0	0	0	0	0	0	0
Q86YZ3	Hornerin	HRNR	1	282.2	10.04	0	0	0.130027	1	0	0	0	0	0	0	0	0	0	0	0	0	0	0	0	0	0	0	0	0
Q07666	KH domain-containing, RNA-binding, signal transduction-associated protein 1	KHDRBS1	1	48.2	8.66	0	0	0.130027	1	0	0	0	0	0	0	0	0	0	0	0	0	0	0	0	0	0	0	0	0
Q8WZ04	Transmembrane O-methyltransferase	LRTOMT	1	32.1	9.09	0	0	0.130027	1	0	0	0	0	0	0	0	0	0	0	0	0	0	0	0	0	0	0	0	0
P42679	Megakaryocyte-associated tyrosine-protein kinase	MATK	1	56.4	8.81	0	0	0.130027	1	0	0	0	0	0	0	0	0	0	0	0	0	0	0	0	0	0	0	0	0
A0A0A0MRM9	Nucleolar and coiled-body phosphoprotein 1 (Fragment)	NOLC1	1	74.6	9.47	0	0	0.130027	1	0	0	0	0	0	0	0	0	0	0	0	0	0	0	0	0	0	0	0	0
Q8NH72	Olfactory receptor 4C6	OR4C6	1	34.5	8.13	0	0	0.130027	1	0	0	0	0	0	0	0	0	0	0	0	0	0	0	0	0	0	0	0	0
A0A1W2PNH8	GPI ethanolamine phosphate transferase 1	PIGN	1	103.7	8.72	0	0	0.130027	1	0	0	0	0	0	0	0	0	0	0	0	0	0	0	0	0	0	0	0	0
Q7Z5J4	Retinoic acid-induced protein 1	RAI1	1	203.2	8.79	0	0	0.130027	1	0	0	0	0	0	0	0	0	0	0	0	0	0	0	0	0	0	0	0	0
B7Z9H7	Serine/threonine-protein kinase 32A	STK32A	1	47.5	7.55	0	0	0.130027	1	0	0	0	0	0	0	0	0	0	0	0	0	0	0	0	0	0	0	0	0
P46937	Transcriptional coactivator YAP1	YAP1	1	54.4	5.17	0	0	0.130027	1	0	0	0	0	0	0	0	0	0	0	0	0	0	0	0	0	0	0	0	0
K7ER43	Zinc finger protein 426	ZNF426	1	59	8.02	0	0	0.130027	1	0	0	0	0	0	0	0	0	0	0	0	0	0	0	0	0	0	0	0	0
O95996	Adenomatous polyposis coli protein 2	APC2	1	243.8	8.82	0	0	0	0	0	0	0	0	0	0	0.1232	1	0	0	0.170519	1	0	0	0	0	0	0	0.147988	1
P13569	Cystic fibrosis transmembrane conductance regulator	CFTR	1	168	8,73	0	0	0	0	0	0	0	0	0	0	0.1232	1	0	0	0.185264	1	0	0	0	0	0	0	0	0
Q7Z3Y9	Keratin, type I cytoskeletal 26	KRT26	1	51.9	4.92	0	0	0	0	0	0	0	0	0	0	0.1232	1	0	0	0	0	0	0	0	0	0	0	0.182519	1
E9PK28	ADP-ribosylation factor GTPase-activating protein 2 (Fragment)	ARFGAP2	1	26	6.86	0	0	0	0	0	0	0	0	0	0	0.1232	1	0	0	0	0	0	0	0	0	0	0	0	0
Q01518	Adenylyl cyclase-associated protein 1	CAP1	1	51.9	8.06	0	0	0	0	0	0	0	0	0	0	0.1232	1	0	0	0	0	0	0	0	0	0	0	0	0
A0A3B3IRZ5	Uncharacterized protein	CCDC13	1	83.7	9.19	0	0	0	0	0	0	0	0	0	0	0.1232	1	0	0	0	0	0	0	0	0	0	0	0	0
Q9HCK8	Chromodomain-helicase-DNA-binding protein 8	CHD8	1	290.3	6.47	0	0	0	0	0	0	0	0	0	0	0.1232	1	0	0	0	0	0	0	0	0	0	0	0	0
Q9UHC6	Contactin-associated protein-like 2	CNTNAP2	1	148.1	6.58	0	0	0	0	0	0	0	0	0	0	0.1232	1	0	0	0	0	0	0	0	0	0	0	0	0
Q13609	Deoxyribonuclease gamma	DNASE1L3	1	35.5	9.29	0	0	0	0	0	0	0	0	0	0	0.1232	1	0	0	0	0	0	0	0	0	0	0	0	0
Q5W0A0	Glutamate-rich protein 6B	ERICH6B	1	81.6	4.75	0	0	0	0	0	0	0	0	0	0	0.1232	1	0	0	0	0	0	0	0	0	0	0	0	0
C9JJE5	Isocitrate dehydrogenase [NADP] cytoplasmic (Fragment)	IDH1	1	7.1	4.61	0	0	0	0	0	0	0	0	0	0	0.1232	1	0	0	0	0	0	0	0	0	0	0	0	0
F6SRV7	[Histone H3]-dimethyl-L-lysine(36) demethylase	KDM2B	1	80.7	6.76	0	0	0	0	0	0	0	0	0	0	0.1232	1	0	0	0	0	0	0	0	0	0	0	0	0
Q96GY3	Protein lin-37 homolog	LIN37	1	28.4	8.7	0	0	0	0	0	0	0	0	0	0	0.1232	1	0	0	0	0	0	0	0	0	0	0	0	0
A0A6Q8PFJ0	Prelamin-A/C	LMNA	1	80.9	8.27	0	0	0	0	0	0	0	0	0	0	0.1232	1	0	0	0	0	0	0	0	0	0	0	0	0
A0A494C030	Uncharacterized protein	LOC114841035	1	26.5	9.69	0	0	0	0	0	0	0	0	0	0	0.1232	1	0	0	0	0	0	0	0	0	0	0	0	0
P08581	Hepatocyte growth factor receptor	MET	1	155.4	7.33	0	0	0	0	0	0	0	0	0	0	0.1232	1	0	0	0	0	0	0	0	0	0	0	0	0
Q6IE37	Ovostatin homolog 1	OVOS1	1	134.4	5.29	0	0	0	0	0	0	0	0	0	0	0.1232	1	0	0	0	0	0	0	0	0	0	0	0	0
A0A2R8Y891	ATP-dependent 6-phosphofructokinase	PFKM	1	96.8	8.12	0	0	0	0	0	0	0	0	0	0	0.1232	1	0	0	0	0	0	0	0	0	0	0	0	0
O15541	E3 ubiquitin-protein ligase RNF113A	RNF113A	1	38.8	5.69	0	0	0	0	0	0	0	0	0	0	0.1232	1	0	0	0	0	0	0	0	0	0	0	0	0
Q9Y2H1	Serine/threonine-protein kinase 38-like	STK38L	1	54	6.81	0	0	0	0	0	0	0	0	0	0	0.1232	1	0	0	0	0	0	0	0	0	0	0	0	0
Q9H0A3	Transmembrane protein 191A	TMEM191A	1	18	8.82	0	0	0	0	0	0	0	0	0	0	0.1232	1	0	0	0	0	0	0	0	0	0	0	0	0
P49910	Zinc finger protein 165	ZNF165	1	55.7	7.17	0	0	0	0	0	0	0	0	0	0	0.1232	1	0	0	0	0	0	0	0	0	0	0	0	0
A0A1C7CYW7	Tetratricopeptide repeat protein 34	TTC34	1	115.6	7.34	0	0	0	0	0	0	0	0	0	0	0.119034	1	0.117334	1	0.717678	3	1.44939	5	0.771834	3	1.40364	3	0.604486	2
Q9Y2I6	Ninein-like protein	NINL	1	156.2	5.06	0	0	0	0	0	0	0	0	0	0	0.119034	1	0	0	0.176631	1	0	0	0	0	0.525178	3	0.174135	1
Q16478	Glutamate receptor ionotropic, kainate 5	GRIK5	1	109.2	8.21	0	0	0	0	0	0	0	0	0	0	0.119034	1	0.392768	2	0	0	0	0	0	0	0.251429	1	0	0
A1XBS5	Protein FAM92A	FAM92A	2	33.4	6.21	0	0	0	0	0	0	0	0	0	0	0.119034	1	0	0	0.234667	1	0	0	0	0	0	0	0	0
P09758	Tumor-associated calcium signal transducer 2	TACSTD2	1	35.7	8.87	0	0	0	0	0	0	0	0	0	0	0.119034	1	0	0	0	0	0	0	0.225023	1	0	0	0	0
Q96QH2	PML-RARA-regulated adapter molecule 1	PRAM1	1	73.9	9.67	0	0	0	0	0	0	0	0	0	0	0.119034	1	0.168767	1	0	0	0	0	0	0	0	0	0	0
Q9UKA4	A-kinase anchor protein 11	AKAP11	1	210.4	5.39	0	0	0	0	0	0	0	0	0	0	0.119034	1	0	0	0	0	0	0	0	0	0	0	0	0
Q13535	Serine/threonine-protein kinase ATR	ATR	1	301.2	7.43	0	0	0	0	0	0	0	0	0	0	0.119034	1	0	0	0	0	0	0	0	0	0	0	0	0
Q96PX6	Coiled-coil domain-containing protein 85A	CCDC85A	1	59.9	8.79	0	0	0	0	0	0	0	0	0	0	0.119034	1	0	0	0	0	0	0	0	0	0	0	0	0
J3KRS6	Casein kinase I isoform delta	CSNK1D	1	6.2	11.8	0	0	0	0	0	0	0	0	0	0	0.119034	1	0	0	0	0	0	0	0	0	0	0	0	0
Q9NR50	Translation initiation factor eIF-2B subunit gamma	EIF2B3	1	50.2	6.47	0	0	0	0	0	0	0	0	0	0	0.119034	1	0	0	0	0	0	0	0	0	0	0	0	0
Q9NQ60	Equatorin	EQTN	1	32.8	5	0	0	0	0	0	0	0	0	0	0	0.119034	1	0	0	0	0	0	0	0	0	0	0	0	0
E5RFP7	N-acetyltransferase ESCO2 (Fragment)	ESCO2	1	15.3	8.94	0	0	0	0	0	0	0	0	0	0	0.119034	1	0	0	0	0	0	0	0	0	0	0	0	0
P57678	Gem-associated protein 4	GEMIN4	1	120	6.04	0	0	0	0	0	0	0	0	0	0	0.119034	1	0	0	0	0	0	0	0	0	0	0	0	0
P34932	Heat shock 70 kDa protein 4	HSPA4	1	94.3	5.19	0	0	0	0	0	0	0	0	0	0	0.119034	1	0	0	0	0	0	0	0	0	0	0	0	0
A0A0G2JQ47	Uncharacterized protein	KIR2DS1	1	32.9	6.57	0	0	0	0	0	0	0	0	0	0	0.119034	1	0	0	0	0	0	0	0	0	0	0	0	0
H7C530	Protein KRBA1 (Fragment)	KRBA1	1	17.6	6.61	0	0	0	0	0	0	0	0	0	0	0.119034	1	0	0	0	0	0	0	0	0	0	0	0	0
F5GWR3	Matrix metalloproteinase-17 (Fragment)	MMP17	1	13	9.25	0	0	0	0	0	0	0	0	0	0	0.119034	1	0	0	0	0	0	0	0	0	0	0	0	0
H0YKT2	POU domain protein (Fragment)	POU2F2	1	65.1	8.12	0	0	0	0	0	0	0	0	0	0	0.119034	1	0	0	0	0	0	0	0	0	0	0	0	0
Q9UBK2	Peroxisome proliferator-activated receptor gamma coactivator 1-alpha	PPARGC1A	1	91	6.01	0	0	0	0	0	0	0	0	0	0	0.119034	1	0	0	0	0	0	0	0	0	0	0	0	0
Q6ZRP7	Sulfhydryl oxidase 2	QSOX2	1	77.5	7.72	0	0	0	0	0	0	0	0	0	0	0.119034	1	0	0	0	0	0	0	0	0	0	0	0	0
Q5T1C6	Acyl-coenzyme A thioesterase THEM4	THEM4	1	27.1	8.28	0	0	0	0	0	0	0	0	0	0	0.119034	1	0	0	0	0	0	0	0	0	0	0	0	0
J3KQ42	Tetraspanin	TSPAN4	1	28	7.42	0	0	0	0	0	0	0	0	0	0	0.119034	1	0	0	0	0	0	0	0	0	0	0	0	0
A0A494C0C4	Zinc finger CCCH domain-containing protein 11B	ZC3H11B	1	89.5	6.61	0	0	0	0	0	0	0	0	0	0	0.119034	1	0	0	0	0	0	0	0	0	0	0	0	0
Q92670	Putative zinc finger protein 75C	ZNF75CP	1	49.7	8.87	0	0	0	0	0	0	0	0	0	0	0.119034	1	0	0	0	0	0	0	0	0	0	0	0	0
H7C3G8	Interleukin-1 receptor-associated kinase 1 (Fragment)	IRAK1	1	23.5	10.26	0	0	0.109511	1	0	0	0	0	0	0	0	0	0.168767	1	0	0	0.188813	1	0	0	0	0	0	0
Q5VUY5	Uncharacterized protein C1orf158	C1orf158	1	18.3	9.67	0	0	0.109511	1	0	0	0	0	0	0	0	0	0.128669	1	0.221982	1	0	0	0	0	0	0	0	0
Q9NZP6	Nuclear pore-associated protein 1	NPAP1	1	120.9	8.69	0	0	0.109511	1	0	0	0	0	0	0	0	0	0	0	0	0	0	0	0.216141	1	0	0	0	0
O43593	Lysine-specific demethylase hairless	HR	1	127.4	7.08	0	0	0.109511	1	0	0	0	0	0	0	0	0	0	0	0	0	0	0	0.19712	1	0	0	0	0
D6RG17	Coatomer subunit gamma-1	COPG1	1	5.4	6.24	0	0	0.109511	1	0	0	0	0	0	0	0	0	0	0	0.185264	1	0	0	0	0	0	0	0	0
A0A2R8Y4V0	ATP-binding cassette sub-family C member 8	ABCC8	1	179.1	7.68	0	0	0.109511	1	0	0	0	0	0	0	0	0	0	0	0	0	0	0	0.15257	1	0	0	0	0
Q9Y2Y0	ADP-ribosylation factor-like protein 2-binding protein	ARL2BP	1	18.8	4.35	0	0	0.109511	1	0	0	0	0	0	0	0	0	0	0	0	0	0	0	0	0	0.145369	1	0	0
O00178	GTP-binding protein 1	GTPBP1	1	72.4	8.34	0	0	0.109511	1	0	0	0	0	0	0	0	0	0.128669	1	0	0	0	0	0	0	0	0	0	0
A1IGU5	Rho guanine nucleotide exchange factor 37	ARHGEF37	1	76.2	6.93	0	0	0.109511	1	0	0	0	0	0	0	0	0	0	0	0	0	0	0	0	0	0	0	0	0
Q8NBC4	Uncharacterized protein C20orf203	C20orf203	1	21.1	11.74	0	0	0.109511	1	0	0	0	0	0	0	0	0	0	0	0	0	0	0	0	0	0	0	0	0
P55285	Cadherin-6	CDH6	1	88.3	4.93	0	0	0.109511	1	0	0	0	0	0	0	0	0	0	0	0	0	0	0	0	0	0	0	0	0
Q9NQW8	Cyclic nucleotide-gated cation channel beta-3	CNGB3	1	92.1	7.93	0	0	0.109511	1	0	0	0	0	0	0	0	0	0	0	0	0	0	0	0	0	0	0	0	0
H0YGY2	NKG2-C type II integral membrane protein (Fragment)	KLRC2	1	9.8	7.46	0	0	0.109511	1	0	0	0	0	0	0	0	0	0	0	0	0	0	0	0	0	0	0	0	0
Q9NXD2	Myotubularin-related protein 10	MTMR10	1	88.2	8.53	0	0	0.109511	1	0	0	0	0	0	0	0	0	0	0	0	0	0	0	0	0	0	0	0	0
F6TH74	Phosphatase and actin regulator (Fragment)	PHACTR2	1	18.9	10.45	0	0	0.109511	1	0	0	0	0	0	0	0	0	0	0	0	0	0	0	0	0	0	0	0	0
A0A1X7SBR1	Prickle-like protein 2	PRICKLE2	1	101.9	7.8	0	0	0.109511	1	0	0	0	0	0	0	0	0	0	0	0	0	0	0	0	0	0	0	0	0
H7C3H8	E3 ubiquitin-protein ligase RNF135	RNF135	1	17.6	8.53	0	0	0.109511	1	0	0	0	0	0	0	0	0	0	0	0	0	0	0	0	0	0	0	0	0
Q9UBC9	Small proline-rich protein 3	SPRR3	1	18.1	8.57	0	0	0.109511	1	0	0	0	0	0	0	0	0	0	0	0	0	0	0	0	0	0	0	0	0
A0A1W2PR69	Lactosylceramide alpha-2,3-sialyltransferase	ST3GAL5	1	16.8	10.95	0	0	0.109511	1	0	0	0	0	0	0	0	0	0	0	0	0	0	0	0	0	0	0	0	0
C9J2A1	Tectonin beta-propeller repeat-containing protein 1 (Fragment)	TECPR1	1	11.4	6.44	0	0	0.109511	1	0	0	0	0	0	0	0	0	0	0	0	0	0	0	0	0	0	0	0	0
P51523	Zinc finger protein 84	ZNF84	1	85.4	8.78	0	0	0.109511	1	0	0	0	0	0	0	0	0	0	0	0	0	0	0	0	0	0	0	0	0
P36955	Pigment epithelium-derived factor	SERPINF1	1	46,3	6,38	0	0	0	0	0	0	0	0	0	0	0	0	2.54725	6	2.49583	6	1.80721	6	1.75377	6	1.40102	6	2.06504	6
H0YBX2	Putative deoxyribonuclease TATDN1 (Fragment)	TATDN1	1	22,7	8,37	0	0	0	0	0	0	0	0	0	0	0	0	1.20305	4	1.0675	3	1.12298	5	1.18567	5	2.34123	6	0.992606	5
P02788	Lactotransferrin	LTF	1	78,1	8,12	0	0	0	0	0	0	0	0	0	0	0	0	0.494749	3	0.341039	1	0	0	1.2719	5	1.28291	4	0.707199	3
Q86UP0	Cadherin-24	CDH24	1	87,7	4,79	0	0	0	0	0	0	0	0	0	0	0	0	1.16021	4	0.422759	2	0.563742	3	0.390393	2	0.440968	2	0.8237	3
Q6S8J3	POTE ankyrin domain family member E	POTEE	1	121,3	6,2	0	0	0	0	0	0	0	0	0	0	0	0	0.131414	1	1.34767	6	0.552777	3	0.165369	1	0.600586	3	0.855187	4
A0A590UK20	Ankyrin repeat domain-containing protein 30B	ANKRD30B	1	159,5	6,47	0	0	0	0	0	0	0	0	0	0	0	0	1.33279	3	0	0	0.377625	1	0.521747	2	0.761223	2	0.568674	2
P05543	Thyroxine-binding globulin	SERPINA7	2	46,3	6,3	0	0	0	0	0	0	0	0	0	0	0	0	0.308966	1	1.10919	2	0	0	0	0	1.51501	4	0.321043	1
A0A087X097	Cadherin-23	CDH23	1	369,3	4,67	0	0	0	0	0	0	0	0	0	0	0	0	0.341334	2	0.347151	2	0.407835	2	0.19712	1	0.686307	3	0.377771	2
Q9ULD2	Microtubule-associated tumor suppressor 1	MTUS1	1	141,3	7,5	0	0	0	0	0	0	0	0	0	0	0	0	0.458668	2	0.575706	2	0.376184	1	0.15257	1	0.645488	2	0	0
P01024	Complement C3	C3	1	187	6,4	0	0	0	0	0	0	0	0	0	0	0	0	0.818	5	0.529131	2	0.333033	2	0	0	0.190271	1	0.30851	2
Q96RW7	Hemicentin-1	HMCN1	2	613	6,49	0	0	0	0	0	0	0	0	0	0	0	0	0.616768	2	0	0	0.753088	2	0.619264	2	0	0	0.147988	1
Q8NEP9	Zinc finger protein 555	ZNF555	1	73	9,04	0	0	0	0	0	0	0	0	0	0	0	0	0.224	1	0	0	0.382108	2	0.225023	1	0.169931	1	1.0902	3
Q7Z3I7	Zinc finger protein 572	ZNF572	1	61,2	8	0	0	0	0	0	0	0	0	0	0	0	0	0.341334	2	0	0	0.752555	4	0.450047	1	0.334908	2	0.203637	1
E5RHH0	V-type proton ATPase subunit H (Fragment)	ATP6V1H	1	11,7	5,17	0	0	0	0	0	0	0	0	0	0	0	0	0.224	1	0.185264	1	0.194016	1	0.407149	2	0.504839	3	0.321043	1
Q96JM4	Leucine-rich repeat and IQ domain-containing protein 1	LRRIQ1	1	199,2	6,19	0	0	0	0	0	0	0	0	0	0	0	0	0.224	1	0.185264	1	0.289883	1	0.38151	2	0.334908	2	0.182519	1
J3QK89	Calcium homeostasis endoplasmic reticulum protein	CHERP	1	104,9	9,19	0	0	0	0	0	0	0	0	0	0	0	0	0.494749	3	0	0	0.194016	1	0	0	0.530133	2	0.174135	1
A0A087X080	Ryanodine receptor 3	RYR3	1	552,1	5,69	0	0	0	0	0	0	0	0	0	0	0	0	0	0	0.221982	1	0.144941	1	0.19712	1	0.410316	2	0.356653	2
G0XQ39	STIM1L	STIM1	1	88,6	6,64	0	0	0	0	0	0	0	0	0	0	0	0	0.224	1	0	0	0.438045	1	0.388128	2	0	0	0.160521	1
Q9Y2J2	Band 4.1-like protein 3	EPB41L3	1	120,6	5,19	0	0	0	0	0	0	0	0	0	0	0	0	0.224	1	0.665947	1	0.144941	1	0	0	0	0	0.160521	1
F5H2P7	Zinc finger protein 26 (Fragment)	ZNF26	1	17,7	5,29	0	0	0	0	0	0	0	0	0	0	0	0	0	0	0.234667	1	0	0	0.225023	1	0	0	0.665163	4
B1AKR6	Dynein light chain roadblock-type 1	DYNLRB1	1	16,2	7,02	0	0	0	0	0	0	0	0	0	0	0	0	0.154483	1	0	0	0	0	0	0	0.754287	1	0.182519	1
Q5SY16	Polynucleotide 5'-hydroxyl-kinase NOL9	NOL9	1	79,3	9,13	0	0	0	0	0	0	0	0	0	0	0	0	0.131414	1	0.221982	1	0.150704	1	0	0	0.264947	1	0.30851	2
P35443	Thrombospondin-4	THBS4	2	105,8	4,68	0	0	0	0	0	0	0	0	0	0	0	0	0.532967	2	0	0	0.34472	2	0.191008	1	0	0	0	0
A0A0G2JPH5	Leukocyte immunoglobulin-like receptor subfamily B member 2	LILRB2	1	65,5	7,24	0	0	0	0	0	0	0	0	0	0	0	0	0.117334	1	0.170519	1	0.144941	1	0.34969	2	0.251429	1	0	0
P45844	ATP-binding cassette sub-family G member 1	ABCG1	1	75,5	7,81	0	0	0	0	0	0	0	0	0	0	0	0	0	0	0.558619	2	0.289883	1	0	0	0.169931	1	0	0
A0A494C1N2	Caspase recruitment domain-containing protein 14	CARD14	1	114,1	5,87	0	0	0	0	0	0	0	0	0	0	0	0	0.378483	2	0	0	0.194016	1	0.191008	1	0.251429	1	0	0
P48634	Protein PRRC2A	PRRC2A	1	228,7	9,45	0	0	0	0	0	0	0	0	0	0	0	0	0	0	0	0	0.382829	2	0	0	0.42136	2	0.203637	1
A0A087WSW2	Zinc finger protein 43	ZNF43	2	95	9,17	0	0	0	0	0	0	0	0	0	0	0	0	0.426105	2	0.188092	1	0.188092	1	0.165369	1	0	0	0	0
P28845	Corticosteroid 11-beta-dehydrogenase isozyme 1	HSD11B1	1	32,4	8,56	0	0	0	0	0	0	0	0	0	0	0	0	0	0	0	0	0	0	0.416031	2	0	0	0.522404	1
H8Y6P7	GRINL1A combined protein 15	GCOM1	1	87,8	6,04	0	0	0	0	0	0	0	0	0	0	0	0	0	0	0.443965	1	0	0	0	0	0	0	0.481564	1
Q6ZVS7	Protein FAM183BP	FAM183BP	1	16,2	8,43	0	0	0	0	0	0	0	0	0	0	0	0	0.224	1	0	0	0	0	0.521747	2	0	0	0.147988	1
P23508	Colorectal mutant cancer protein	MCC	2	93	5,52	0	0	0	0	0	0	0	0	0	0	0	0	0	0	0.221982	1	0	0	0.165369	1	0	0	0.495178	2
Q9UJT2	Testis-specific serine kinase substrate	TSKS	1	65	5,97	0	0	0	0	0	0	0	0	0	0	0	0	0	0	0.358611	2	0	0	0.19712	1	0.145369	1	0.174135	1
Q9Y210	Short transient receptor potential channel 6	TRPC6	2	106,3	6,67	0	0	0	0	0	0	0	0	0	0	0	0	0	0	0	0	0.338958	2	0.34969	2	0	0	0.147988	1
H0Y8P4	U3 small nucleolar RNA-associated protein 15 homolog (Fragment)	UTP15	1	61,4	9,04	0	0	0	0	0	0	0	0	0	0	0	0	0.506084	3	0	0	0.144941	1	0	0	0	0	0.174135	1
Q08EI0	AOF1 protein	KDM1B	1	12,5	4,97	0	0	0	0	0	0	0	0	0	0	0	0	0	0	0	0	0.144941	1	0.19712	1	0.264947	1	0.182519	1
Q8IWF6	Protein DENND6A	DENND6A	1	69,5	8,27	0	0	0	0	0	0	0	0	0	0	0	0	0	0	0	0	0	0	0	0	0	0	0.772311	2
H0YJ21	Cytoplasmic dynein 1 heavy chain 1 (Fragment)	DYNC1H1	1	35,6	8,27	0	0	0	0	0	0	0	0	0	0	0	0	0	0	0	0	0.188092	1	0.191008	1	0.189539	1	0.203637	1
A0A590UJ96	Uncharacterized protein		1	118,6	6,47	0	0	0	0	0	0	0	0	0	0	0	0	0.168767	1	0.185264	1	0	0	0	0	0.251429	1	0.160521	1
P33527	Multidrug resistance-associated protein 1	ABCC1	1	171,5	7,11	0	0	0	0	0	0	0	0	0	0	0	0	0.532967	2	0	0	0	0	0.225023	1	0	0	0	0
C9J8Q9	Ubiquitin-conjugating enzyme E2 H (Fragment)	UBE2H	1	16,9	4,46	0	0	0	0	0	0	0	0	0	0	0	0	0	0	0	0	0.552056	3	0.19712	1	0	0	0	0
A4FU49	SH3 domain-containing protein 21	SH3D21	1	70,5	5,76	0	0	0	0	0	0	0	0	0	0	0	0	0	0	0	0	0.150704	1	0.15257	1	0.264947	1	0.163721	1
A8MX80	Putative UPF0607 protein ENSP00000383144	LOC100428605	1	37,6	10,45	0	0	0	0	0	0	0	0	0	0	0	0	0.224	1	0	0	0	0	0	0	0.504839	3	0	0
Q8WUX9	Charged multivesicular body protein 7	CHMP7	1	50,9	5,35	0	0	0	0	0	0	0	0	0	0	0	0	0	0	0	0	0.188813	1	0.165369	1	0	0	0.351625	2
Q14679	Tubulin polyglutamylase TTLL4	TTLL4	2	133,3	8,85	0	0	0	0	0	0	0	0	0	0	0	0	0	0	0	0	0.194016	1	0	0	0.145369	1	0.364158	2
O60832	H/ACA ribonucleoprotein complex subunit DKC1	DKC1	1	57,6	9,42	0	0	0	0	0	0	0	0	0	0	0	0	0	0	0.185264	1	0.219023	1	0	0	0	0	0.295977	1
P13535	Myosin-8	MYH8	2	222,6	5,74	0	0	0	0	0	0	0	0	0	0	0	0	0.257337	1	0	0	0	0	0	0	0.4417	2	0	0
A0A096LNH6	Dedicator of cytokinesis protein 1	DOCK1	2	217,6	7,71	0	0	0	0	0	0	0	0	0	0	0	0	0.131414	1	0	0	0.144941	1	0.225023	1	0.190271	1	0	0
P50991	T-complex protein 1 subunit delta	CCT4	2	57,9	7,83	0	0	0	0	0	0	0	0	0	0	0	0	0	0	0	0	0.333754	2	0	0	0	0	0.356653	2
C9J1B5	Golgin subfamily A member 8B	GOLGA8B	1	70,3	6,16	0	0	0	0	0	0	0	0	0	0	0	0	0	0	0.176631	1	0	0	0	0	0.339863	1	0.163721	1
P13929	Beta-enolase	ENO3	1	47	7,71	0	0	0	0	0	0	0	0	0	0	0	0	0	0	0.188092	1	0.150704	1	0	0	0.334908	2	0	0
Q9GZW8	Membrane-spanning 4-domains subfamily A member 7	MS4A7	1	26,1	6,65	0	0	0	0	0	0	0	0	0	0	0	0	0.448001	1	0.221982	1	0	0	0	0	0	0	0	0
Q1ED39	Lysine-rich nucleolar protein 1	KNOP1	1	51,6	9,86	0	0	0	0	0	0	0	0	0	0	0	0	0	0	0	0	0.407115	2	0	0	0.251429	1	0	0
E9PCH4	Uncharacterized protein	RAPGEF6	1	185,1	6,4	0	0	0	0	0	0	0	0	0	0	0	0	0.224	1	0	0	0.407115	2	0	0	0	0	0	0
F5GYR0	Actin-binding LIM protein 2	ABLIM2	2	71,3	8	0	0	0	0	0	0	0	0	0	0	0	0	0	0	0.188092	1	0	0	0.441164	2	0	0	0	0
P0C7W6	Coiled-coil domain-containing protein 172	CCDC172	1	31	5,02	0	0	0	0	0	0	0	0	0	0	0	0	0	0	0.221982	1	0	0	0.407149	2	0	0	0	0
P61578	Endogenous retrovirus group K member 16 Rec protein	ERVK-16	1	11,8	9,99	0	0	0	0	0	0	0	0	0	0	0	0	0	0	0	0	0.377625	1	0	0	0.251429	1	0	0
Q14674	Separin	ESPL1	1	233	7,55	0	0	0	0	0	0	0	0	0	0	0	0	0	0	0	0	0	0	0	0	0.251429	1	0.365038	1
E9PHG5	Cytochrome P450 20A1	CYP20A1	1	53,4	6,21	0	0	0	0	0	0	0	0	0	0	0	0	0	0	0	0	0	0	0.416031	2	0	0	0.182519	1
Q96MN2	NACHT, LRR and PYD domains-containing protein 4	NLRP4	1	113,3	5,8	0	0	0	0	0	0	0	0	0	0	0	0	0.154483	1	0.188092	1	0	0	0	0	0.251429	1	0	0
Q9NS91	E3 ubiquitin-protein ligase RAD18	RAD18	1	56,2	7,58	0	0	0	0	0	0	0	0	0	0	0	0	0	0	0.234667	1	0	0	0	0	0.190271	1	0.163721	1
J3KRL6	Nuclear factor of-activated T-cells 5 (Fragment)	NFAT5	1	15,6	9,29	0	0	0	0	0	0	0	0	0	0	0	0	0	0	0	0	0	0	0.15257	1	0.434878	2	0	0
Q9NX18	Succinate dehydrogenase assembly factor 2, mitochondrial	SDHAF2	1	19,6	6,8	0	0	0	0	0	0	0	0	0	0	0	0	0	0	0	0	0	0	0.225023	1	0.189539	1	0.163721	1
Q96H40	Zinc finger protein 486	ZNF486	1	53,6	9,1	0	0	0	0	0	0	0	0	0	0	0	0	0	0	0	0	0	0	0.407149	2	0.169931	1	0	0
Q86W56	Poly(ADP-ribose) glycohydrolase	PARG	1	111	6,43	0	0	0	0	0	0	0	0	0	0	0	0	0	0	0.575706	2	0	0	0	0	0	0	0	0
Q9NP70	Ameloblastin	AMBN	2	48,3	4,92	0	0	0	0	0	0	0	0	0	0	0	0	0	0	0.575245	2	0	0	0	0	0	0	0	0
A0A0A0MSD0	Sushi, von Willebrand factor type A, EGF and pentraxin domain-containing protein 1	SVEP1	1	390,2	5,5	0	0	0	0	0	0	0	0	0	0	0	0	0	0	0.221982	1	0	0	0	0	0.189539	1	0.163721	1
F5GZ75	Zinc finger protein 10 (Fragment)	ZNF10	1	8,5	5,4	0	0	0	0	0	0	0	0	0	0	0	0	0	0	0	0	0	0	0.573024	1	0	0	0	0
Q6ZVQ6	Putative uncharacterized protein FLJ42213		1	17	11,05	0	0	0	0	0	0	0	0	0	0	0	0	0	0	0	0	0	0	0.573024	1	0	0	0	0
Q6PJ61	F-box only protein 46	FBXO46	1	64,6	7,4	0	0	0	0	0	0	0	0	0	0	0	0	0	0	0	0	0	0	0.394241	1	0	0	0.163721	1
Q9HCE0	Ectopic P granules protein 5 homolog	EPG5	1	292,3	6,43	0	0	0	0	0	0	0	0	0	0	0	0	0.378483	2	0	0	0	0	0	0	0.169931	1	0	0
P04264	Keratin, type II cytoskeletal 1	KRT1	2	66	8,12	0	0	0	0	0	0	0	0	0	0	0	0	0	0	0.546703	2	0	0	0	0	0	0	0	0
P98164	Low-density lipoprotein receptor-related protein 2	LRP2	3	521,6	5,08	0	0	0	0	0	0	0	0	0	0	0	0	0	0	0.176631	1	0.219023	1	0	0	0	0	0.147988	1
Q9NZW4	Dentin sialophosphoprotein	DSPP	2	131,1	3,87	0	0	0	0	0	0	0	0	0	0	0	0	0	0	0	0	0.376184	1	0	0	0	0	0.163721	1
Q14966	Zinc finger protein 638	ZNF638	1	220,5	6,38	0	0	0	0	0	0	0	0	0	0	0	0	0	0	0.185264	1	0.188092	1	0.165369	1	0	0	0	0
Q0GE19	Sodium/bile acid cotransporter 7	SLC10A7	1	37,4	9,66	0	0	0	0	0	0	0	0	0	0	0	0	0	0	0.532414	3	0	0	0	0	0	0	0	0
A0A087X2I7	MHC class II transactivator	CIITA	1	123,5	5,36	0	0	0	0	0	0	0	0	0	0	0	0	0	0	0	0	0	0	0	0	0.529893	1	0	0
Q92966	snRNA-activating protein complex subunit 3	SNAPC3	1	46,7	5,27	0	0	0	0	0	0	0	0	0	0	0	0	0	0	0	0	0	0	0	0	0.529893	1	0	0
Q8WYB5	Histone acetyltransferase KAT6B	KAT6B	1	231,2	5,96	0	0	0	0	0	0	0	0	0	0	0	0	0	0	0	0	0.188813	1	0	0	0.339863	1	0	0
P12107	Collagen alpha-1(XI) chain	COL11A1	2	181	5,17	0	0	0	0	0	0	0	0	0	0	0	0	0	0	0.188092	1	0	0	0	0	0.339863	1	0	0
P27708	CAD protein	CAD	1	242,8	6,46	0	0	0	0	0	0	0	0	0	0	0	0	0	0	0.221982	1	0.150704	1	0.15257	1	0	0	0	0
Q96K21	Abscission/NoCut checkpoint regulator	ZFYVE19	2	51,5	5,73	0	0	0	0	0	0	0	0	0	0	0	0	0	0	0	0	0.188813	1	0.191008	1	0.145369	1	0	0
F8WBL9	Complement factor B	CFB	1	9,6	7,05	0	0	0	0	0	0	0	0	0	0	0	0	0	0	0.185264	1	0	0	0	0	0.190271	1	0.147988	1
Q86UP2	Kinectin	KTN1	1	156,2	5,64	0	0	0	0	0	0	0	0	0	0	0	0	0.168767	1	0	0	0	0	0	0	0.190271	1	0.163721	1
Q8WUT9	Solute carrier family 25 member 43	SLC25A43	1	37,7	9,89	0	0	0	0	0	0	0	0	0	0	0	0	0	0	0.370527	1	0.150704	1	0	0	0	0	0	0
Q8N7K0	Zinc finger protein 433	ZNF433	1	77,2	9,2	0	0	0	0	0	0	0	0	0	0	0	0	0.128669	1	0	0	0.194016	1	0	0	0.190271	1	0	0
Q9P2N6	KAT8 regulatory NSL complex subunit 3	KANSL3	1	95,9	9,39	0	0	0	0	0	0	0	0	0	0	0	0	0	0	0	0	0	0	0.30514	1	0	0	0.203637	1
E9PI92	Aryl hydrocarbon receptor nuclear translocator-like protein 1	ARNTL	1	7,7	4,83	0	0	0	0	0	0	0	0	0	0	0	0	0	0	0	0	0.301407	1	0	0	0	0	0.203637	1
X6R3N0	Solute carrier family 27 (Fatty acid transporter), member 3, isoform CRA_d	SLC27A3	1	87,3	8,4	0	0	0	0	0	0	0	0	0	0	0	0	0	0	0	0	0.188813	1	0	0	0.3153	2	0	0
O60583	Cyclin-T2	CCNT2	2	81	8,92	0	0	0	0	0	0	0	0	0	0	0	0	0.154483	1	0	0	0	0	0	0	0	0	0.327442	1
Q08AG7	Mitotic-spindle organizing protein 1	MZT1	1	8,5	4,78	0	0	0	0	0	0	0	0	0	0	0	0	0.262827	1	0	0	0.219023	1	0	0	0	0	0	0
P17655	Calpain-2 catalytic subunit	CAPN2	2	79,9	4,98	0	0	0	0	0	0	0	0	0	0	0	0	0.117334	1	0	0	0	0	0	0	0.190271	1	0.174135	1
P78371	T-complex protein 1 subunit beta	CCT2	2	57,5	6,46	0	0	0	0	0	0	0	0	0	0	0	0	0	0	0.221982	1	0	0	0	0	0.251429	1	0	0
Q96BP3	Peptidylprolyl isomerase domain and WD repeat-containing protein 1	PPWD1	1	73,5	7,15	0	0	0	0	0	0	0	0	0	0	0	0	0.128669	1	0.170519	1	0	0	0	0	0	0	0.174135	1
Q86WT1	Tetratricopeptide repeat protein 30A	TTC30A	1	76,1	5,2	0	0	0	0	0	0	0	0	0	0	0	0	0.117334	1	0	0	0	0	0.34969	2	0	0	0	0
P49286	Melatonin receptor type 1B	MTNR1B	1	40,2	8,82	0	0	0	0	0	0	0	0	0	0	0	0	0	0	0	0	0.150704	1	0.15257	1	0	0	0.163721	1
P46734	Dual specificity mitogen-activated protein kinase kinase 3	MAP2K3	1	39,3	7,43	0	0	0	0	0	0	0	0	0	0	0	0	0	0	0.45665	2	0	0	0	0	0	0	0	0
A0A2R8Y6Y6	Glutathione synthetase	GSS	1	8,6	4,94	0	0	0	0	0	0	0	0	0	0	0	0	0	0	0	0	0	0	0	0	0.455217	2	0	0
Q9UGK8	Secretion-regulating guanine nucleotide exchange factor	SERGEF	1	49	6,46	0	0	0	0	0	0	0	0	0	0	0	0	0	0	0	0	0	0	0	0	0.454486	2	0	0
Q15848	Adiponectin	ADIPOQ	1	26,4	5,74	0	0	0	0	0	0	0	0	0	0	0	0	0	0	0.234667	1	0.219023	1	0	0	0	0	0	0
F5H4K4	Citron Rho-interacting kinase (Fragment)	CIT	1	18,8	8,15	0	0	0	0	0	0	0	0	0	0	0	0	0	0	0	0	0	0	0.450047	1	0	0	0	0
F8WBT9	Apolipoprotein D	APOD	1	11,8	7,56	0	0	0	0	0	0	0	0	0	0	0	0	0	0	0	0	0	0	0.19712	1	0.251429	1	0	0
Q96PC5	Melanoma inhibitory activity protein 2	MIA2	1	159,7	4,69	0	0	0	0	0	0	0	0	0	0	0	0	0.448001	1	0	0	0	0	0	0	0	0	0	0
O43172	U4/U6 small nuclear ribonucleoprotein Prp4	PRPF4	1	58,4	7,42	0	0	0	0	0	0	0	0	0	0	0	0	0.448001	1	0	0	0	0	0	0	0	0	0	0
Q9NZB8	Molybdenum cofactor biosynthesis protein 1	MOCS1	2	70,1	9,26	0	0	0	0	0	0	0	0	0	0	0	0	0	0	0	0	0	0	0	0	0.264947	1	0.182519	1
Q8NCR6	Spermatid-specific manchette-related protein 1	SMRP1	2	30,1	8,4	0	0	0	0	0	0	0	0	0	0	0	0	0	0	0	0	0	0	0	0	0.264947	1	0.182519	1
P32239	Gastrin/cholecystokinin type B receptor	CCKBR	1	48,4	9,96	0	0	0	0	0	0	0	0	0	0	0	0	0.224	1	0.221982	1	0	0	0	0	0	0	0	0
Q9HCC9	Lateral signaling target protein 2 homolog	ZFYVE28	1	96,4	5,11	0	0	0	0	0	0	0	0	0	0	0	0	0.44038	2	0	0	0	0	0	0	0	0	0	0
Q5VU36	Spermatogenesis-associated protein 31A5	SPATA31A5	2	148,6	8,72	0	0	0	0	0	0	0	0	0	0	0	0	0.224	1	0	0	0	0	0.216141	1	0	0	0	0
Q8NEZ4	Histone-lysine N-methyltransferase 2C	KMT2C	2	541	6,49	0	0	0	0	0	0	0	0	0	0	0	0	0	0	0.188092	1	0	0	0	0	0.251429	1	0	0
A6NCN2	Putative keratin-87 protein	KRT87P	1	29,1	5,8	0	0	0	0	0	0	0	0	0	0	0	0	0	0	0	0	0.438045	1	0	0	0	0	0	0
V9GZ55	Proteasome assembly chaperone 2 (Fragment)	PSMG2	1	23,5	8,82	0	0	0	0	0	0	0	0	0	0	0	0	0	0	0	0	0.438045	1	0	0	0	0	0	0
O95393	Bone morphogenetic protein 10	BMP10	1	48	5	0	0	0	0	0	0	0	0	0	0	0	0	0	0	0	0	0	0	0.432282	1	0	0	0	0
Q8TCT9	Minor histocompatibility antigen H13	HM13	1	41,5	6,43	0	0	0	0	0	0	0	0	0	0	0	0	0	0	0	0	0	0	0.432282	1	0	0	0	0
Q96CB8	Integrator complex subunit 12	INTS12	1	48,8	9,69	0	0	0	0	0	0	0	0	0	0	0	0	0	0	0.176631	1	0	0	0	0	0.251429	1	0	0
Q5JTC6	APC membrane recruitment protein 1	AMER1	1	124	4,84	0	0	0	0	0	0	0	0	0	0	0	0	0	0	0	0	0	0	0.422144	2	0	0	0	0
Q8NDQ6	Zinc finger protein 540	ZNF540	1	77	9,5	0	0	0	0	0	0	0	0	0	0	0	0	0.224	1	0	0	0	0	0.19712	1	0	0	0	0
P01031	Complement C5	C5	2	188,2	6,52	0	0	0	0	0	0	0	0	0	0	0	0	0.234667	1	0	0	0	0	0	0	0	0	0.182519	1
Q8WVT3	Trafficking protein particle complex subunit 12	TRAPPC12	2	79,3	4,91	0	0	0	0	0	0	0	0	0	0	0	0	0	0	0	0	0	0	0	0	0.251429	1	0.163721	1
Q96RJ0	Trace amine-associated receptor 1	TAAR1	1	39,1	8,7	0	0	0	0	0	0	0	0	0	0	0	0	0.224	1	0	0	0	0	0.191008	1	0	0	0	0
Q5JRA6	Transport and Golgi organization protein 1 homolog	MIA3	2	213,6	4,84	0	0	0	0	0	0	0	0	0	0	0	0	0	0	0.411298	2	0	0	0	0	0	0	0	0
Q9BRS8	La-related protein 6	LARP6	1	54,7	8,25	0	0	0	0	0	0	0	0	0	0	0	0	0	0	0.185264	1	0	0	0.225023	1	0	0	0	0
Q5W041	Armadillo repeat-containing protein 3	ARMC3	1	96,3	6,21	0	0	0	0	0	0	0	0	0	0	0	0	0	0	0.221982	1	0.188092	1	0	0	0	0	0	0
A8MZ87	Kinesin light chain	KLC2	2	57,1	8,21	0	0	0	0	0	0	0	0	0	0	0	0	0	0	0	0	0.144941	1	0	0	0.264947	1	0	0
O95841	Angiopoietin-related protein 1	ANGPTL1	1	56,7	8,21	0	0	0	0	0	0	0	0	0	0	0	0	0	0	0	0	0	0	0	0	0	0	0.407273	1
A0A087WTF9	Protein BEAN1	BEAN1	1	12,5	9,32	0	0	0	0	0	0	0	0	0	0	0	0	0	0	0	0	0	0	0	0	0	0	0.407273	1
H0YM11	Small kinetochore-associated protein (Fragment)	KNSTRN	1	24,1	9,47	0	0	0	0	0	0	0	0	0	0	0	0	0	0	0	0	0	0	0	0	0	0	0.407273	1
I3L2G4	Protein MTSS 2 (Fragment)	MTSS2	1	20	8,69	0	0	0	0	0	0	0	0	0	0	0	0	0	0	0	0	0	0	0	0	0	0	0.407273	1
A0A1W2PPC1	Proline-rich protein 33	PRR33	1	50,9	9,92	0	0	0	0	0	0	0	0	0	0	0	0	0	0	0	0	0	0	0	0	0	0	0.407273	1
Q8NFH8	RalBP1-associated Eps domain-containing protein 2	REPS2	2	71,5	7,65	0	0	0	0	0	0	0	0	0	0	0	0	0	0	0	0	0.407115	2	0	0	0	0	0	0
P15621	Zinc finger protein 44	ZNF44	1	76,5	8,68	0	0	0	0	0	0	0	0	0	0	0	0	0	0	0.188092	1	0	0	0.216141	1	0	0	0	0
K7ENI8	Carbonic anhydrase 4 (Fragment)	CA4	1	4,2	7,52	0	0	0	0	0	0	0	0	0	0	0	0	0	0	0	0	0	0	0.15257	1	0.251429	1	0	0
E9PMH3	Liprin-beta-2 (Fragment)	PPFIBP2	1	18,6	4,5	0	0	0	0	0	0	0	0	0	0	0	0	0	0	0	0	0.219023	1	0	0	0	0	0.182519	1
Q9BZ95	Histone-lysine N-methyltransferase NSD3	NSD3	1	161,5	8,21	0	0	0	0	0	0	0	0	0	0	0	0	0	0	0.185264	1	0	0	0.216141	1	0	0	0	0
A0A494C143	Disco-interacting protein 2 homolog A	DIP2A	1	171,4	8,07	0	0	0	0	0	0	0	0	0	0	0	0	0	0	0.398614	2	0	0	0	0	0	0	0	0
A0A669KBK8	Transducin-like enhancer protein 1 (Fragment)	TLE1	1	20	8,37	0	0	0	0	0	0	0	0	0	0	0	0	0	0	0	0	0	0	0.225023	1	0.169931	1	0	0
H0YA64	Plexin-D1 (Fragment)	PLXND1	2	18,4	6,84	0	0	0	0	0	0	0	0	0	0	0	0	0.224	1	0	0	0	0	0.165369	1	0	0	0	0
Q8IYT1	Protein FAM71A	FAM71A	2	63,1	9,64	0	0	0	0	0	0	0	0	0	0	0	0	0	0	0.234667	1	0	0	0.15257	1	0	0	0	0
Q9P281	BAH and coiled-coil domain-containing protein 1	BAHCC1	2	279,8	8,78	0	0	0	0	0	0	0	0	0	0	0	0	0	0	0	0	0	0	0.19712	1	0.189539	1	0	0
P35555	Fibrillin-1	FBN1	2	312,1	4,93	0	0	0	0	0	0	0	0	0	0	0	0	0	0	0	0	0	0	0	0	0	0	0.386156	2
Q13033	Striatin-3	STRN3	1	87,2	5,36	0	0	0	0	0	0	0	0	0	0	0	0	0	0	0	0	0.219023	1	0	0	0	0	0.163721	1
P57730	Caspase recruitment domain-containing protein 18	CARD18	1	10,1	6,76	0	0	0	0	0	0	0	0	0	0	0	0	0	0	0.185264	1	0	0	0.19712	1	0	0	0	0
Q9H1B5	Xylosyltransferase 2	XYLT2	1	96,7	8,22	0	0	0	0	0	0	0	0	0	0	0	0	0	0	0	0	0	0	0.382016	1	0	0	0	0
Q5VUA4	Zinc finger protein 318	ZNF318	1	251	7,2	0	0	0	0	0	0	0	0	0	0	0	0	0	0	0	0	0	0	0.38151	2	0	0	0	0
H0YKE0	WD repeat-containing protein 72	WDR72	1	124,5	6,81	0	0	0	0	0	0	0	0	0	0	0	0	0	0	0	0	0	0	0.191008	1	0.190271	1	0	0
Q8N8F7	Leucine-rich single-pass membrane protein 1	LSMEM1	1	14,5	5,48	0	0	0	0	0	0	0	0	0	0	0	0	0	0	0	0	0	0	0	0	0.380541	1	0	0
F8VZW6	SWI/SNF complex subunit SMARCC2	SMARCC2	1	11,7	9,35	0	0	0	0	0	0	0	0	0	0	0	0	0	0	0	0	0	0	0	0	0.380541	1	0	0
H0Y6X7	Nucleoporin-62 C-terminal-like protein (Fragment)	NUP62CL	1	23,4	4,84	0	0	0	0	0	0	0	0	0	0	0	0	0	0	0	0	0.188813	1	0.191008	1	0	0	0	0
F2Z2Q2	Disheveled-associated activator of morphogenesis 2	DAAM2	1	14,9	7,31	0	0	0	0	0	0	0	0	0	0	0	0	0	0	0.185264	1	0.194016	1	0	0	0	0	0	0
Q9NYB5	Solute carrier organic anion transporter family member 1C1	SLCO1C1	2	78,6	8,5	0	0	0	0	0	0	0	0	0	0	0	0	0	0	0.188092	1	0	0	0.191008	1	0	0	0	0
Q96GX8	Uncharacterized protein C16orf74	C16orf74	1	8,1	4,35	0	0	0	0	0	0	0	0	0	0	0	0	0.378483	2	0	0	0	0	0	0	0	0	0	0
Q96NY9	Crossover junction endonuclease MUS81	MUS81	1	61,1	9,73	0	0	0	0	0	0	0	0	0	0	0	0	0	0	0.188092	1	0	0	0	0	0.190271	1	0	0
C9JGN2	Mediator of RNA polymerase II transcription subunit 15 (Fragment)	MED15	1	12,7	10,2	0	0	0	0	0	0	0	0	0	0	0	0	0	0	0	0	0.377625	1	0	0	0	0	0	0
Q96NT1	Nucleosome assembly protein 1-like 5	NAP1L5	1	19,6	4,21	0	0	0	0	0	0	0	0	0	0	0	0	0	0	0	0	0.377625	1	0	0	0	0	0	0
P16402	Histone H1.3	H1-3	1	22,3	11,02	0	0	0	0	0	0	0	0	0	0	0	0	0	0	0	0	0.376184	1	0	0	0	0	0	0
A0A494C0U7	Putative tripartite motif-containing protein 61	TRIM61	1	55,4	8,35	0	0	0	0	0	0	0	0	0	0	0	0	0	0	0	0	0.376184	1	0	0	0	0	0	0
E7EQY1	Protein FAM136A	FAM136A	1	26,8	8,24	0	0	0	0	0	0	0	0	0	0	0	0	0	0	0.185264	1	0.188813	1	0	0	0	0	0	0
Q9NZJ4	Sacsin	SACS	1	520,8	7,05	0	0	0	0	0	0	0	0	0	0	0	0	0	0	0.221982	1	0.150704	1	0	0	0	0	0	0
S4R3U7	Zinc finger SWIM domain-containing protein 8 (Fragment)	ZSWIM8	1	129,5	6,44	0	0	0	0	0	0	0	0	0	0	0	0	0	0	0	0	0.219023	1	0.15257	1	0	0	0	0
P32926	Desmoglein-3	DSG3	1	107,5	5	0	0	0	0	0	0	0	0	0	0	0	0	0	0	0	0	0	0	0.19712	1	0	0	0.174135	1
Q9NQW6	Anillin	ANLN	1	124,1	8,07	0	0	0	0	0	0	0	0	0	0	0	0	0	0	0.370527	1	0	0	0	0	0	0	0	0
A6NCF6	Putative MAGE domain-containing protein MAGEA13P	MAGEA13P	1	37,9	6,37	0	0	0	0	0	0	0	0	0	0	0	0	0	0	0	0	0	0	0.368711	2	0	0	0	0
Q9BQ24	Zinc finger FYVE domain-containing protein 21	ZFYVE21	1	26,5	8,41	0	0	0	0	0	0	0	0	0	0	0	0	0	0	0	0	0	0	0.368711	2	0	0	0	0
B7Z212	Hydroxymethylglutaryl-CoA lyase	HMGCLL1	1	25,2	6,19	0	0	0	0	0	0	0	0	0	0	0	0	0	0	0.221982	1	0	0	0	0	0.145369	1	0	0
J3QQY9	Beta-1,4-galactosyltransferase 6 (Fragment)	B4GALT6	1	8,2	7,17	0	0	0	0	0	0	0	0	0	0	0	0	0	0	0	0	0	0	0	0	0	0	0.365038	1
A0A6Q8PFL3	Myotubularin-related protein 2	MTMR2	1	9,3	4,75	0	0	0	0	0	0	0	0	0	0	0	0	0	0	0	0	0	0	0	0	0	0	0.365038	1
P29374	AT-rich interactive domain-containing protein 4A	ARID4A	1	142,7	5,1	0	0	0	0	0	0	0	0	0	0	0	0	0	0	0.176631	1	0.188092	1	0	0	0	0	0	0
C9JA18	Diacylglycerol kinase beta (Fragment)	DGKB	1	8,8	5,39	0	0	0	0	0	0	0	0	0	0	0	0	0	0	0	0	0	0	0	0	0	0	0.364158	2
P11171	Protein 4.1	EPB41	2	97	5,58	0	0	0	0	0	0	0	0	0	0	0	0	0	0	0	0	0	0	0.216141	1	0	0	0.147988	1
F5H240	Cytochrome b ascorbate-dependent protein 3	CYB561A3	1	12	9,67	0	0	0	0	0	0	0	0	0	0	0	0	0	0	0	0	0	0	0	0	0.189539	1	0.174135	1
O75096	Low-density lipoprotein receptor-related protein 4	LRP4	1	211,9	5,27	0	0	0	0	0	0	0	0	0	0	0	0	0	0	0.188092	1	0	0	0	0	0	0	0.174135	1
Q16666	Gamma-interferon-inducible protein 16	IFI16	2	88,2	9,28	0	0	0	0	0	0	0	0	0	0	0	0	0	0	0	0	0	0	0.19712	1	0	0	0.163721	1
Q8IY63	Angiomotin-like protein 1	AMOTL1	1	106,5	7,11	0	0	0	0	0	0	0	0	0	0	0	0	0	0	0	0	0	0	0	0	0.35947	2	0	0
E5RHI7	Protein RRNAD1 (Fragment)	RRNAD1	2	38,7	8,76	0	0	0	0	0	0	0	0	0	0	0	0	0	0	0.185264	1	0	0	0	0	0	0	0.174135	1
Q6P2Q9	Pre-mRNA-processing-splicing factor 8	PRPF8	1	273,4	8,84	0	0	0	0	0	0	0	0	0	0	0	0	0.168767	1	0	0	0	0	0	0	0.190271	1	0	0
Q9BQ87	F-box-like/WD repeat-containing protein TBL1Y	TBL1Y	2	56,7	5,62	0	0	0	0	0	0	0	0	0	0	0	0	0	0	0	0	0.188813	1	0	0	0.169931	1	0	0
A0A6Q8JR05	Protocadherin Fat 4	FAT4	2	542,6	4,94	0	0	0	0	0	0	0	0	0	0	0	0	0.168767	1	0	0	0	0	0	0	0.189539	1	0	0
Q5JWT2	Mediator complex subunit 23	MED23	2	157	7,52	0	0	0	0	0	0	0	0	0	0	0	0	0.168767	1	0	0	0	0	0	0	0.189539	1	0	0
Q9Y2G0	Protein EFR3 homolog B	EFR3B	1	92,4	6,7	0	0	0	0	0	0	0	0	0	0	0	0	0	0	0	0	0.188092	1	0	0	0.169931	1	0	0
Q8N653	Leucine-zipper-like transcriptional regulator 1	LZTR1	2	94,7	6,57	0	0	0	0	0	0	0	0	0	0	0	0	0	0	0	0	0	0	0.19712	1	0	0	0.160521	1
O43572	A-kinase anchor protein 10, mitochondrial	AKAP10	1	73,8	6,39	0	0	0	0	0	0	0	0	0	0	0	0	0.168767	1	0	0	0.188092	1	0	0	0	0	0	0
Q9H7F0	Probable cation-transporting ATPase 13A3	ATP13A3	2	138	6,64	0	0	0	0	0	0	0	0	0	0	0	0	0	0	0	0	0	0	0	0	0	0	0.356653	2
P27815	cAMP-specific 3',5'-cyclic phosphodiesterase 4A	PDE4A	1	98,1	5,21	0	0	0	0	0	0	0	0	0	0	0	0	0	0	0.185264	1	0	0	0	0	0.169931	1	0	0
Q9NUC0	SERTA domain-containing protein 4	SERTAD4	1	39,3	6,71	0	0	0	0	0	0	0	0	0	0	0	0	0	0	0	0	0.150704	1	0	0	0	0	0.203637	1
P35658	Nuclear pore complex protein Nup214	NUP214	2	213,5	7,47	0	0	0	0	0	0	0	0	0	0	0	0	0.128669	1	0	0	0	0	0.225023	1	0	0	0	0
Q96AY4	Tetratricopeptide repeat protein 28	TTC28	2	270,7	6,89	0	0	0	0	0	0	0	0	0	0	0	0	0	0	0	0	0.188092	1	0.165369	1	0	0	0	0
O75717	WD repeat and HMG-box DNA-binding protein 1	WDHD1	1	125,9	5,62	0	0	0	0	0	0	0	0	0	0	0	0	0	0	0	0	0.188092	1	0.165369	1	0	0	0	0
D6RC84	Protein kinase C zeta type (Fragment)	PRKCZ	1	5,1	4,17	0	0	0	0	0	0	0	0	0	0	0	0	0	0	0.353262	1	0	0	0	0	0	0	0	0
O95714	E3 ubiquitin-protein ligase HERC2	HERC2	2	526,9	6,28	0	0	0	0	0	0	0	0	0	0	0	0	0	0	0.170519	1	0	0	0	0	0	0	0.182519	1
O15357	Phosphatidylinositol 3,4,5-trisphosphate 5-phosphatase 2	INPPL1	2	138,5	6,54	0	0	0	0	0	0	0	0	0	0	0	0	0	0	0	0	0	0	0	0	0.189539	1	0.160521	1
H3BTS8	Myc-associated zinc finger protein	MAZ	1	19,4	8,91	0	0	0	0	0	0	0	0	0	0	0	0	0.154483	1	0	0	0.194016	1	0	0	0	0	0	0
Q13127	RE1-silencing transcription factor	REST	1	121,8	6,74	0	0	0	0	0	0	0	0	0	0	0	0	0	0	0	0	0	0	0	0	0	0	0.348269	1
E7EN65	Elastin	ELN	2	61,9	10,45	0	0	0	0	0	0	0	0	0	0	0	0	0	0	0	0	0.150704	1	0.19712	1	0	0	0	0
A0A0C4DGS6	Breast carcinoma-amplified sequence 4	BCAS4	1	19,7	5,15	0	0	0	0	0	0	0	0	0	0	0	0	0.131414	1	0	0	0	0	0.216141	1	0	0	0	0
F5H619	HEAT repeat-containing protein 5A	HEATR5A	1	222,6	6,55	0	0	0	0	0	0	0	0	0	0	0	0	0.154483	1	0	0	0	0	0.191008	1	0	0	0	0
Q96CW5	Gamma-tubulin complex component 3	TUBGCP3	1	103,5	8,12	0	0	0	0	0	0	0	0	0	0	0	0	0.154483	1	0	0	0	0	0.191008	1	0	0	0	0
Q9UPS6	Histone-lysine N-methyltransferase SETD1B	SETD1B	1	212,7	4,96	0	0	0	0	0	0	0	0	0	0	0	0	0	0	0.176631	1	0	0	0.165369	1	0	0	0	0
P29400	Collagen alpha-5(IV) chain	COL4A5	2	160,9	7,62	0	0	0	0	0	0	0	0	0	0	0	0	0	0	0	0	0.188813	1	0.15257	1	0	0	0	0
A8MSY1	Musculoskeletal embryonic nuclear protein 1	STIMATE-MUSTN1	1	41,6	9,11	0	0	0	0	0	0	0	0	0	0	0	0	0	0	0.341039	1	0	0	0	0	0	0	0	0
Q9H4K7	Mitochondrial ribosome-associated GTPase 2	MTG2	1	43,9	9,45	0	0	0	0	0	0	0	0	0	0	0	0	0	0	0	0	0.188092	1	0.15257	1	0	0	0	0
Q9UHF0	Tachykinin-3	TAC3	2	13,4	7,34	0	0	0	0	0	0	0	0	0	0	0	0	0	0	0	0	0.188092	1	0.15257	1	0	0	0	0
Q6ZTK2	Putative uncharacterized protein LOC400499	LOC400499	1	61,9	8,88	0	0	0	0	0	0	0	0	0	0	0	0	0	0	0	0	0.150704	1	0	0	0.189539	1	0	0
Q13670	Putative postmeiotic segregation increased 2-like protein 11	PMS2P11	1	28,5	6,7	0	0	0	0	0	0	0	0	0	0	0	0	0	0	0	0	0.150704	1	0	0	0.189539	1	0	0
Q6PIF6	Unconventional myosin-VIIb	MYO7B	1	241,4	8,57	0	0	0	0	0	0	0	0	0	0	0	0	0	0	0	0	0	0	0	0	0.339863	1	0	0
Q96GQ7	Probable ATP-dependent RNA helicase DDX27	DDX27	1	89,8	9,28	0	0	0	0	0	0	0	0	0	0	0	0	0.337535	1	0	0	0	0	0	0	0	0	0	0
Q6S545	POTE ankyrin domain family member H	POTEH	1	60,9	7,3	0	0	0	0	0	0	0	0	0	0	0	0	0.337535	1	0	0	0	0	0	0	0	0	0	0
Q13356	RING-type E3 ubiquitin-protein ligase PPIL2	PPIL2	1	58,8	8,78	0	0	0	0	0	0	0	0	0	0	0	0	0.337535	1	0	0	0	0	0	0	0	0	0	0
Q9NUQ3	Gamma-taxilin	TXLNG	1	60,5	7,52	0	0	0	0	0	0	0	0	0	0	0	0	0.337535	1	0	0	0	0	0	0	0	0	0	0
Q9BY89	Uncharacterized protein KIAA1671	KIAA1671	2	196,6	8,47	0	0	0	0	0	0	0	0	0	0	0	0	0	0	0	0	0.188813	1	0	0	0	0	0.147988	1
Q9Y6Q9	Nuclear receptor coactivator 3	NCOA3	1	155,2	7,47	0	0	0	0	0	0	0	0	0	0	0	0	0	0	0.188092	1	0	0	0	0	0	0	0.147988	1
A0A494C004	Tafazzin family protein	TAZ	1	35,5	9,04	0	0	0	0	0	0	0	0	0	0	0	0	0	0	0	0	0	0	0.15257	1	0	0	0.182519	1
Q8NF99	Zinc finger protein 397	ZNF397	2	61,1	7,27	0	0	0	0	0	0	0	0	0	0	0	0	0	0	0	0	0	0	0.15257	1	0	0	0.182519	1
P08833	Insulin-like growth factor-binding protein 1	IGFBP1	1	27,9	5,19	0	0	0	0	0	0	0	0	0	0	0	0	0	0	0.188092	1	0.144941	1	0	0	0	0	0	0
Q9NQB0	Transcription factor 7-like 2	TCF7L2	1	67,9	8,53	0	0	0	0	0	0	0	0	0	0	0	0	0	0	0.170519	1	0	0	0	0	0	0	0.160521	1
Q5VYS8	Terminal uridylyltransferase 7	TUT7	2	171,1	6,83	0	0	0	0	0	0	0	0	0	0	0	0	0	0	0	0	0	0	0	0	0	0	0.330507	2
A0A087WYA1	Unconventional myosin-XV	MYO15A	1	395	9,16	0	0	0	0	0	0	0	0	0	0	0	0	0.154483	1	0	0	0	0	0	0	0	0	0.174135	1
J3KSJ1	Zinc finger protein 286A (Fragment)	ZNF286A	1	19,4	4,78	0	0	0	0	0	0	0	0	0	0	0	0	0	0	0	0	0	0	0	0	0	0	0.327442	1
Q96MT7	Cilia- and flagella-associated protein 44	CFAP44	2	213,7	5,39	0	0	0	0	0	0	0	0	0	0	0	0	0	0	0	0	0.150704	1	0	0	0	0	0.174135	1
Q5T5U3	Rho GTPase-activating protein 21	ARHGAP21	2	217,3	7,8	0	0	0	0	0	0	0	0	0	0	0	0	0	0	0.170519	1	0	0	0.15257	1	0	0	0	0
A0A590UIU4	Janus kinase and microtubule-interacting protein 3	JAKMIP3	2	113,9	6,35	0	0	0	0	0	0	0	0	0	0	0	0	0.128669	1	0	0	0.194016	1	0	0	0	0	0	0
Q9H939	Proline-serine-threonine phosphatase-interacting protein 2	PSTPIP2	1	38,8	8,48	0	0	0	0	0	0	0	0	0	0	0	0	0.131414	1	0	0	0.188092	1	0	0	0	0	0	0
Q9BXB7	Spermatogenesis-associated protein 16	SPATA16	1	65,2	9,14	0	0	0	0	0	0	0	0	0	0	0	0	0	0	0.170519	1	0	0	0	0	0	0	0.147988	1
P22310	UDP-glucuronosyltransferase 1A4	UGT1A4	1	60	8,54	0	0	0	0	0	0	0	0	0	0	0	0	0.154483	1	0	0	0	0	0	0	0	0	0.163721	1
P51397	Death-associated protein 1	DAP	1	11,2	9,32	0	0	0	0	0	0	0	0	0	0	0	0	0	0	0	0	0	0	0	0	0.169931	1	0.147988	1
Q9NUP7	tRNA:m(4)X modification enzyme TRM13 homolog	TRMT13	1	54,2	8,09	0	0	0	0	0	0	0	0	0	0	0	0	0.128669	1	0.188092	1	0	0	0	0	0	0	0	0
P01133	Pro-epidermal growth factor	EGF	1	133,9	5,85	0	0	0	0	0	0	0	0	0	0	0	0	0	0	0	0	0.150704	1	0.165369	1	0	0	0	0
O75161	Nephrocystin-4	NPHP4	1	157,5	8,13	0	0	0	0	0	0	0	0	0	0	0	0	0	0	0	0	0	0	0.165369	1	0	0	0.147988	1
Q9H981	Actin-related protein 8	ACTR8	2	70,4	7,78	0	0	0	0	0	0	0	0	0	0	0	0	0	0	0	0	0	0	0.165369	1	0.145369	1	0	0
Q9BUI4	DNA-directed RNA polymerase III subunit RPC3	POLR3C	1	60,6	7,31	0	0	0	0	0	0	0	0	0	0	0	0	0.308966	1	0	0	0	0	0	0	0	0	0	0
Q5VZL5	Zinc finger MYM-type protein 4	ZMYM4	2	172,7	6,84	0	0	0	0	0	0	0	0	0	0	0	0	0	0	0	0	0.144941	1	0	0	0	0	0.163721	1
P22557	5-aminolevulinate synthase, erythroid-specific, mitochondrial	ALAS2	1	64,6	8,12	0	0	0	0	0	0	0	0	0	0	0	0	0.117334	1	0	0	0	0	0	0	0.189539	1	0	0
Q3KP44	Ankyrin repeat domain-containing protein 55	ANKRD55	1	68,4	7,18	0	0	0	0	0	0	0	0	0	0	0	0	0	0	0	0	0	0	0	0	0.145369	1	0.160521	1
Q5T2K3	Tripartite motif-containing protein 45	TRIM45	1	58,1	8,1	0	0	0	0	0	0	0	0	0	0	0	0	0.154483	1	0	0	0.150704	1	0	0	0	0	0	0
A0A6I8PIX7	Supervillin	SVIL	1	213,5	7,28	0	0	0	0	0	0	0	0	0	0	0	0	0	0	0	0	0	0	0.30514	1	0	0	0	0
Q9Y5I1	Protocadherin alpha-11	PCDHA11	1	103,2	5,36	0	0	0	0	0	0	0	0	0	0	0	0	0.131414	1	0.170519	1	0	0	0	0	0	0	0	0
Q8IX21	SMC5-SMC6 complex localization factor protein 2	SLF2	2	131,8	8,97	0	0	0	0	0	0	0	0	0	0	0	0	0.131414	1	0	0	0	0	0.165369	1	0	0	0	0
Q13576	Ras GTPase-activating-like protein IQGAP2	IQGAP2	1	180,5	5,64	0	0	0	0	0	0	0	0	0	0	0	0	0	0	0	0	0	0	0	0	0	0	0.295977	1
Q9BZP6	Acidic mammalian chitinase	CHIA	1	52,2	5,85	0	0	0	0	0	0	0	0	0	0	0	0	0.131414	1	0	0	0	0	0	0	0	0	0.163721	1
Q14764	Major vault protein	MVP	1	99,3	5,48	0	0	0	0	0	0	0	0	0	0	0	0	0.117334	1	0.176631	1	0	0	0	0	0	0	0	0
J3KSF7	Retinoblastoma-like protein 2 (Fragment)	RBL2	1	15,3	8,72	0	0	0	0	0	0	0	0	0	0	0	0	0	0	0	0	0	0	0	0	0.290738	1	0	0
Q9NRA2	Sialin	SLC17A5	1	54,6	8,27	0	0	0	0	0	0	0	0	0	0	0	0	0	0	0	0	0	0	0	0	0.290738	1	0	0
Q16099	Glutamate receptor ionotropic, kainate 4	GRIK4	2	107,2	6,73	0	0	0	0	0	0	0	0	0	0	0	0	0.117334	1	0	0	0	0	0	0	0.169931	1	0	0
C9JK28	Disintegrin and metalloproteinase domain-containing protein 7	ADAM7	2	88,1	6,49	0	0	0	0	0	0	0	0	0	0	0	0	0.286101	2	0	0	0	0	0	0	0	0	0	0
Q8TE73	Dynein heavy chain 5, axonemal	DNAH5	1	528,7	6,1	0	0	0	0	0	0	0	0	0	0	0	0	0.131414	1	0	0	0	0	0	0	0.145369	1	0	0
Q8TAB3	Protocadherin-19	PCDH19	2	126,2	5,36	0	0	0	0	0	0	0	0	0	0	0	0	0.128669	1	0	0	0	0	0	0	0	0	0.147988	1
Q8NEE8	Tetratricopeptide repeat protein 16	TTC16	1	98,2	9,01	0	0	0	0	0	0	0	0	0	0	0	0	0.117334	1	0	0	0	0	0.15257	1	0	0	0	0
A0A590UKC4	AP-3 complex subunit beta	AP3B2	1	124,6	5,66	0	0	0	0	0	0	0	0	0	0	0	0	0	0	0	0	0	0	0	0	0.264947	1	0	0
F5H757	Cytochrome b-561	CYB561	1	34,7	8,72	0	0	0	0	0	0	0	0	0	0	0	0	0	0	0	0	0	0	0	0	0.264947	1	0	0
H0YA78	DnaJ homolog subfamily C member 18 (Fragment)	DNAJC18	1	21,1	7,53	0	0	0	0	0	0	0	0	0	0	0	0	0	0	0	0	0	0	0	0	0.264947	1	0	0
A0A087WYL7	Mediator of RNA polymerase II transcription subunit 6	MED6	1	29,7	8,69	0	0	0	0	0	0	0	0	0	0	0	0	0	0	0	0	0	0	0	0	0.264947	1	0	0
Q5T1S8	Noncompact myelin-associated protein	NCMAP	1	11,1	9,86	0	0	0	0	0	0	0	0	0	0	0	0	0	0	0	0	0	0	0	0	0.264947	1	0	0
O60524	Nuclear export mediator factor NEMF	NEMF	1	122,9	6,35	0	0	0	0	0	0	0	0	0	0	0	0	0	0	0	0	0	0	0	0	0.264947	1	0	0
P59046	NACHT, LRR and PYD domains-containing protein 12	NLRP12	1	120,1	6,99	0	0	0	0	0	0	0	0	0	0	0	0	0	0	0	0	0	0	0	0	0.264947	1	0	0
H0Y548	Peptidyl-prolyl cis-trans isomerase (Fragment)	PPIF	1	17,5	8,02	0	0	0	0	0	0	0	0	0	0	0	0	0	0	0	0	0	0	0	0	0.264947	1	0	0
Q9C0K7	STE20-related kinase adapter protein beta	STRADB	1	47	7,01	0	0	0	0	0	0	0	0	0	0	0	0	0	0	0	0	0	0	0	0	0.264947	1	0	0
A0A0A0MTJ0	Thyrotropin receptor	TSHR	1	86,8	6,99	0	0	0	0	0	0	0	0	0	0	0	0	0	0	0	0	0	0	0	0	0.264947	1	0	0
A0A0A0MTH2	Zinc finger protein 133	ZNF133	1	73,8	9,13	0	0	0	0	0	0	0	0	0	0	0	0	0	0	0	0	0	0	0	0	0.264947	1	0	0
Q495B1	Ankyrin repeat and death domain-containing protein 1A	ANKDD1A	1	57,5	6,71	0	0	0	0	0	0	0	0	0	0	0	0	0.117334	1	0	0	0	0	0	0	0.145369	1	0	0
Q5JTZ9	Alanine--tRNA ligase, mitochondrial	AARS2	1	107,3	6,27	0	0	0	0	0	0	0	0	0	0	0	0	0	0	0	0	0	0	0	0	0.251429	1	0	0
Q9HBW9	Adhesion G protein-coupled receptor L4	ADGRL4	1	77,8	7,61	0	0	0	0	0	0	0	0	0	0	0	0	0	0	0	0	0	0	0	0	0.251429	1	0	0
X6RF82	Cell division cycle protein 123 homolog (Fragment)	CDC123	1	21,4	4,94	0	0	0	0	0	0	0	0	0	0	0	0	0	0	0	0	0	0	0	0	0.251429	1	0	0
Q8IVW4	Cyclin-dependent kinase-like 3	CDKL3	1	67,5	9,31	0	0	0	0	0	0	0	0	0	0	0	0	0	0	0	0	0	0	0	0	0.251429	1	0	0
A0A075B6G3	Dystrophin	DMD	1	426,5	5,9	0	0	0	0	0	0	0	0	0	0	0	0	0	0	0	0	0	0	0	0	0.251429	1	0	0
P22607	Fibroblast growth factor receptor 3	FGFR3	1	87,7	5,9	0	0	0	0	0	0	0	0	0	0	0	0	0	0	0	0	0	0	0	0	0.251429	1	0	0
Q9UBY5	Lysophosphatidic acid receptor 3	LPAR3	1	40,1	9,42	0	0	0	0	0	0	0	0	0	0	0	0	0	0	0	0	0	0	0	0	0.251429	1	0	0
A0A0G2JMZ2	Leucine-rich repeat-containing protein 37A3	LRRC37A3	1	188,1	5,5	0	0	0	0	0	0	0	0	0	0	0	0	0	0	0	0	0	0	0	0	0.251429	1	0	0
E2RYF6	Mucin-22	MUC22	1	173,4	3,9	0	0	0	0	0	0	0	0	0	0	0	0	0	0	0	0	0	0	0	0	0.251429	1	0	0
P54296	Myomesin-2	MYOM2	1	164,8	6,19	0	0	0	0	0	0	0	0	0	0	0	0	0	0	0	0	0	0	0	0	0.251429	1	0	0
Q8NEY1	Neuron navigator 1	NAV1	1	202,3	8,07	0	0	0	0	0	0	0	0	0	0	0	0	0	0	0	0	0	0	0	0	0.251429	1	0	0
H3BLT9	NLR family CARD domain-containing protein 3	NLRC3	1	119,5	8,24	0	0	0	0	0	0	0	0	0	0	0	0	0	0	0	0	0	0	0	0	0.251429	1	0	0
Q9P2S2	Neurexin-2	NRXN2	1	184,9	5,92	0	0	0	0	0	0	0	0	0	0	0	0	0	0	0	0	0	0	0	0	0.251429	1	0	0
H0YEK0	Liprin-alpha-1 (Fragment)	PPFIA1	1	5	9,77	0	0	0	0	0	0	0	0	0	0	0	0	0	0	0	0	0	0	0	0	0.251429	1	0	0
O75678	Ret finger protein-like 2	RFPL2	1	42,1	7,77	0	0	0	0	0	0	0	0	0	0	0	0	0	0	0	0	0	0	0	0	0.251429	1	0	0
Q9NXZ1	Sarcoma antigen 1	SAGE1	1	99,2	6,48	0	0	0	0	0	0	0	0	0	0	0	0	0	0	0	0	0	0	0	0	0.251429	1	0	0
A0A494C0S0	Sorting nexin-25	SNX25	1	114,1	6,92	0	0	0	0	0	0	0	0	0	0	0	0	0	0	0	0	0	0	0	0	0.251429	1	0	0
B1B1J6	Chemokine-like protein TAFA-5 (Fragment)	TAFA5	1	19,7	10,32	0	0	0	0	0	0	0	0	0	0	0	0	0	0	0	0	0	0	0	0	0.251429	1	0	0
Q8NAT2	Tudor domain-containing protein 5	TDRD5	1	109,7	8,02	0	0	0	0	0	0	0	0	0	0	0	0	0	0	0	0	0	0	0	0	0.251429	1	0	0
Q8NHX9	Two pore calcium channel protein 2	TPCN2	1	85,2	7,09	0	0	0	0	0	0	0	0	0	0	0	0	0	0	0	0	0	0	0	0	0.251429	1	0	0
O75445	Usherin	USH2A	1	575,2	6,83	0	0	0	0	0	0	0	0	0	0	0	0	0	0	0	0	0	0	0	0	0.251429	1	0	0
Q9BSR8	Protein YIPF4	YIPF4	1	27,1	4,65	0	0	0	0	0	0	0	0	0	0	0	0	0	0	0	0	0	0	0	0	0.251429	1	0	0
A0A0G2JJD3	Alpha/beta hydrolase domain-containing protein 16A	ABHD16A	1	67,5	8,84	0	0	0	0	0	0	0	0	0	0	0	0	0	0	0.234667	1	0	0	0	0	0	0	0	0
F6RP06	BCL2/adenovirus E1B 19 kDa protein-interacting protein 3 (Fragment)	BNIP3	1	23,7	7,2	0	0	0	0	0	0	0	0	0	0	0	0	0	0	0.234667	1	0	0	0	0	0	0	0	0
F5H125	Cell adhesion molecule 1 (Fragment)	CADM1	1	20,5	4,94	0	0	0	0	0	0	0	0	0	0	0	0	0	0	0.234667	1	0	0	0	0	0	0	0	0
Q96PB1	N-acetylneuraminate 9-O-acetyltransferase	CASD1	1	91,6	8,82	0	0	0	0	0	0	0	0	0	0	0	0	0	0	0.234667	1	0	0	0	0	0	0	0	0
H7BY55	Complement decay-accelerating factor	CD55	1	58,9	8,78	0	0	0	0	0	0	0	0	0	0	0	0	0	0	0.234667	1	0	0	0	0	0	0	0	0
F8WC20	Drebrin-like protein	DBNL	1	5,5	6,38	0	0	0	0	0	0	0	0	0	0	0	0	0	0	0.234667	1	0	0	0	0	0	0	0	0
Q8TE02	Elongator complex protein 5	ELP5	1	34,8	4,97	0	0	0	0	0	0	0	0	0	0	0	0	0	0	0.234667	1	0	0	0	0	0	0	0	0
C9JXA2	Receptor protein-tyrosine kinase	EPHA3	1	103,1	6,62	0	0	0	0	0	0	0	0	0	0	0	0	0	0	0.234667	1	0	0	0	0	0	0	0	0
M0QXT8	Fukutin-related protein (Fragment)	FKRP	1	7,6	11,14	0	0	0	0	0	0	0	0	0	0	0	0	0	0	0.234667	1	0	0	0	0	0	0	0	0
P15260	Interferon gamma receptor 1	IFNGR1	1	54,4	4,91	0	0	0	0	0	0	0	0	0	0	0	0	0	0	0.234667	1	0	0	0	0	0	0	0	0
H0Y8C6	Importin-5 (Fragment)	IPO5	1	123,8	5,06	0	0	0	0	0	0	0	0	0	0	0	0	0	0	0.234667	1	0	0	0	0	0	0	0	0
O95069	Potassium channel subfamily K member 2	KCNK2	1	47,1	8,28	0	0	0	0	0	0	0	0	0	0	0	0	0	0	0.234667	1	0	0	0	0	0	0	0	0
D6R9W6	La-related protein 1B	LARP1B	1	59,4	5,78	0	0	0	0	0	0	0	0	0	0	0	0	0	0	0.234667	1	0	0	0	0	0	0	0	0
A0A1B0GUV8	Lipocln_cytosolic_FA-bd_dom domain-containing protein	LOC102723971	1	20,2	5,54	0	0	0	0	0	0	0	0	0	0	0	0	0	0	0.234667	1	0	0	0	0	0	0	0	0
Q9BUU2	Methyltransferase-like protein 22	METTL22	1	44,5	5,07	0	0	0	0	0	0	0	0	0	0	0	0	0	0	0.234667	1	0	0	0	0	0	0	0	0
F5H7L5	Myeloid leukemia factor 2 (Fragment)	MLF2	1	8,9	7,43	0	0	0	0	0	0	0	0	0	0	0	0	0	0	0.234667	1	0	0	0	0	0	0	0	0
P00156	Cytochrome b	MT-CYB	1	42,7	8,05	0	0	0	0	0	0	0	0	0	0	0	0	0	0	0.234667	1	0	0	0	0	0	0	0	0
A0A1B0GVJ3	Bifunctional polynucleotide phosphatase/kinase (Fragment)	PNKP	1	6,8	5,01	0	0	0	0	0	0	0	0	0	0	0	0	0	0	0.234667	1	0	0	0	0	0	0	0	0
Q9H6H4	Receptor expression-enhancing protein 4	REEP4	1	29,4	9,73	0	0	0	0	0	0	0	0	0	0	0	0	0	0	0.234667	1	0	0	0	0	0	0	0	0
Q01973	Inactive tyrosine-protein kinase transmembrane receptor ROR1	ROR1	1	104,2	7,17	0	0	0	0	0	0	0	0	0	0	0	0	0	0	0.234667	1	0	0	0	0	0	0	0	0
Q9UGP8	Translocation protein SEC63 homolog	SEC63	1	87,9	5,31	0	0	0	0	0	0	0	0	0	0	0	0	0	0	0.234667	1	0	0	0	0	0	0	0	0
Q5FBB7	Shugoshin 1	SGO1	1	64,2	9,16	0	0	0	0	0	0	0	0	0	0	0	0	0	0	0.234667	1	0	0	0	0	0	0	0	0
H7BZF0	Solute carrier family 22 member 5 (Fragment)	SLC22A5	1	4,4	9,99	0	0	0	0	0	0	0	0	0	0	0	0	0	0	0.234667	1	0	0	0	0	0	0	0	0
Q9NY64	Solute carrier family 2, facilitated glucose transporter member 8	SLC2A8	1	50,8	7,61	0	0	0	0	0	0	0	0	0	0	0	0	0	0	0.234667	1	0	0	0	0	0	0	0	0
I3L3W7	Protein spinster homolog 3	SPNS3	1	21,6	8,31	0	0	0	0	0	0	0	0	0	0	0	0	0	0	0.234667	1	0	0	0	0	0	0	0	0
J3KQ40	TBC1 domain family member 8	TBC1D8	1	132,3	5,45	0	0	0	0	0	0	0	0	0	0	0	0	0	0	0.234667	1	0	0	0	0	0	0	0	0
Q9C0C2	182 kDa tankyrase-1-binding protein	TNKS1BP1	1	181,7	4,86	0	0	0	0	0	0	0	0	0	0	0	0	0	0	0.234667	1	0	0	0	0	0	0	0	0
A0A1B0GVA2	Regulator of nonsense transcripts 3B (Fragment)	UPF3B	1	27	9,44	0	0	0	0	0	0	0	0	0	0	0	0	0	0	0.234667	1	0	0	0	0	0	0	0	0
A0A140T9S5	VWA7	VWA7	1	96	6,16	0	0	0	0	0	0	0	0	0	0	0	0	0	0	0.234667	1	0	0	0	0	0	0	0	0
Q9HBT7	Zinc finger protein 287	ZNF287	1	88,3	8,56	0	0	0	0	0	0	0	0	0	0	0	0	0	0	0.234667	1	0	0	0	0	0	0	0	0
A0A3B3IUC9	Acylglycerol kinase, mitochondrial	AGK	1	14,8	5,78	0	0	0	0	0	0	0	0	0	0	0	0	0	0	0	0	0	0	0.225023	1	0	0	0	0
O43823	A-kinase anchor protein 8	AKAP8	1	76,1	5,15	0	0	0	0	0	0	0	0	0	0	0	0	0	0	0	0	0	0	0.225023	1	0	0	0	0
B2RD01	CENPB DNA-binding domain-containing protein 1	CENPBD1	1	21	7,03	0	0	0	0	0	0	0	0	0	0	0	0	0	0	0	0	0	0	0.225023	1	0	0	0	0
Q9H0B8	Cysteine-rich secretory protein LCCL domain-containing 2	CRISPLD2	1	55,9	8,02	0	0	0	0	0	0	0	0	0	0	0	0	0	0	0	0	0	0	0.225023	1	0	0	0	0
D6RAR9	Deoxycytidylate deaminase (Fragment)	DCTD	1	8,2	5,01	0	0	0	0	0	0	0	0	0	0	0	0	0	0	0	0	0	0	0.225023	1	0	0	0	0
E9PG32	Dynein heavy chain 12, axonemal	DNAH12	1	454	5,82	0	0	0	0	0	0	0	0	0	0	0	0	0	0	0	0	0	0	0.225023	1	0	0	0	0
A5PLN7	Protein FAM149A	FAM149A	1	82,6	9,47	0	0	0	0	0	0	0	0	0	0	0	0	0	0	0	0	0	0	0.225023	1	0	0	0	0
B4E3H9	Granulysin	GNLY	1	19,3	9,11	0	0	0	0	0	0	0	0	0	0	0	0	0	0	0	0	0	0	0.225023	1	0	0	0	0
P33402	Guanylate cyclase soluble subunit alpha-2	GUCY1A2	1	81,7	7,66	0	0	0	0	0	0	0	0	0	0	0	0	0	0	0	0	0	0	0.225023	1	0	0	0	0
Q8TDG4	Helicase POLQ-like	HELQ	1	124,1	6,58	0	0	0	0	0	0	0	0	0	0	0	0	0	0	0	0	0	0	0.225023	1	0	0	0	0
Q9Y597	BTB/POZ domain-containing protein KCTD3	KCTD3	1	88,9	7,03	0	0	0	0	0	0	0	0	0	0	0	0	0	0	0	0	0	0	0.225023	1	0	0	0	0
P57682	Krueppel-like factor 3	KLF3	1	38,8	9,38	0	0	0	0	0	0	0	0	0	0	0	0	0	0	0	0	0	0	0.225023	1	0	0	0	0
Q9UFC0	Leucine-rich repeat and WD repeat-containing protein 1	LRWD1	1	70,8	7,21	0	0	0	0	0	0	0	0	0	0	0	0	0	0	0	0	0	0	0.225023	1	0	0	0	0
H0Y8Z3	Melanoma-associated antigen D4 (Fragment)	MAGED4B	1	5,3	9,45	0	0	0	0	0	0	0	0	0	0	0	0	0	0	0	0	0	0	0.225023	1	0	0	0	0
F8W0I9	Microspherule protein 1 (Fragment)	MCRS1	1	15,4	10,04	0	0	0	0	0	0	0	0	0	0	0	0	0	0	0	0	0	0	0.225023	1	0	0	0	0
Q9NPP4	NLR family CARD domain-containing protein 4	NLRC4	1	116,1	6,77	0	0	0	0	0	0	0	0	0	0	0	0	0	0	0	0	0	0	0.225023	1	0	0	0	0
I6L893	Uncharacterized protein	OC90	1	74,1	5,41	0	0	0	0	0	0	0	0	0	0	0	0	0	0	0	0	0	0	0.225023	1	0	0	0	0
H7C009	cGMP-dependent 3',5'-cyclic phosphodiesterase (Fragment)	PDE2A	1	37,4	6,8	0	0	0	0	0	0	0	0	0	0	0	0	0	0	0	0	0	0	0.225023	1	0	0	0	0
J3QLQ2	DNA repair protein RAD51 homolog 3 (Fragment)	RAD51C	1	12,2	9,85	0	0	0	0	0	0	0	0	0	0	0	0	0	0	0	0	0	0	0.225023	1	0	0	0	0
O15027	Protein transport protein Sec16A	SEC16A	1	251,7	5,8	0	0	0	0	0	0	0	0	0	0	0	0	0	0	0	0	0	0	0.225023	1	0	0	0	0
H3BUP8	Exportin-6 (Fragment)	XPO6	1	2,5	6,23	0	0	0	0	0	0	0	0	0	0	0	0	0	0	0	0	0	0	0.225023	1	0	0	0	0
E7EV44	Zinc finger protein 268	ZNF268	1	21,4	8,88	0	0	0	0	0	0	0	0	0	0	0	0	0	0	0	0	0	0	0.225023	1	0	0	0	0
A0A087X009	Histo-blood group ABO system transferase	ABO	1	42,9	9,2	0	0	0	0	0	0	0	0	0	0	0	0	0.224	1	0	0	0	0	0	0	0	0	0	0
O15143	Actin-related protein 2/3 complex subunit 1B	ARPC1B	1	40,9	8,35	0	0	0	0	0	0	0	0	0	0	0	0	0.224	1	0	0	0	0	0	0	0	0	0	0
Q14094	Cyclin-I	CCNI	1	42,5	8	0	0	0	0	0	0	0	0	0	0	0	0	0.224	1	0	0	0	0	0	0	0	0	0	0
P00450	Ceruloplasmin	CP	1	122,1	5,72	0	0	0	0	0	0	0	0	0	0	0	0	0.224	1	0	0	0	0	0	0	0	0	0	0
Q8N5I4	Dehydrogenase/reductase SDR family member on chromosome X	DHRSX	1	36,4	9	0	0	0	0	0	0	0	0	0	0	0	0	0.224	1	0	0	0	0	0	0	0	0	0	0
A0A087WYC6	Dynein heavy chain 11, axonemal	DNAH11	1	520,7	6,44	0	0	0	0	0	0	0	0	0	0	0	0	0.224	1	0	0	0	0	0	0	0	0	0	0
Q6N075	Molybdate-anion transporter	MFSD5	1	49,7	7,8	0	0	0	0	0	0	0	0	0	0	0	0	0.224	1	0	0	0	0	0	0	0	0	0	0
H7C2D8	Melanophilin (Fragment)	MLPH	1	22,2	4,82	0	0	0	0	0	0	0	0	0	0	0	0	0.224	1	0	0	0	0	0	0	0	0	0	0
Q9H4D5	Nuclear RNA export factor 3	NXF3	1	60,1	6,76	0	0	0	0	0	0	0	0	0	0	0	0	0.224	1	0	0	0	0	0	0	0	0	0	0
P46060	Ran GTPase-activating protein 1	RANGAP1	1	63,5	4,68	0	0	0	0	0	0	0	0	0	0	0	0	0.224	1	0	0	0	0	0	0	0	0	0	0
Q9H7B2	Ribosome production factor 2 homolog	RPF2	1	35,6	9,99	0	0	0	0	0	0	0	0	0	0	0	0	0.224	1	0	0	0	0	0	0	0	0	0	0
Q8WV83	Solute carrier family 35 member F5	SLC35F5	1	58,8	9,26	0	0	0	0	0	0	0	0	0	0	0	0	0.224	1	0	0	0	0	0	0	0	0	0	0
Q86UD5	Sodium/hydrogen exchanger 9B2	SLC9B2	1	57,5	6,71	0	0	0	0	0	0	0	0	0	0	0	0	0.224	1	0	0	0	0	0	0	0	0	0	0
Q8N9M5	Transmembrane protein 102	TMEM102	1	54,1	5,91	0	0	0	0	0	0	0	0	0	0	0	0	0.224	1	0	0	0	0	0	0	0	0	0	0
H0YC42	Uncharacterized protein	TPD52	1	31,2	6,19	0	0	0	0	0	0	0	0	0	0	0	0	0.224	1	0	0	0	0	0	0	0	0	0	0
Q9NUA8	Zinc finger and BTB domain-containing protein 40	ZBTB40	1	138	6,57	0	0	0	0	0	0	0	0	0	0	0	0	0.224	1	0	0	0	0	0	0	0	0	0	0
C9JRZ8	Aldo-keto reductase family 1 member B15	AKR1B15	1	36,5	6,7	0	0	0	0	0	0	0	0	0	0	0	0	0	0	0.221982	1	0	0	0	0	0	0	0	0
Q9BV10	Dol-P-Man:Man(7)GlcNAc(2)-PP-Dol alpha-1,6-mannosyltransferase	ALG12	1	54,6	9,58	0	0	0	0	0	0	0	0	0	0	0	0	0	0	0.221982	1	0	0	0	0	0	0	0	0
Q9UPS8	Ankyrin repeat domain-containing protein 26	ANKRD26	1	196,3	5,72	0	0	0	0	0	0	0	0	0	0	0	0	0	0	0.221982	1	0	0	0	0	0	0	0	0
Q6P4F7	Rho GTPase-activating protein 11A	ARHGAP11A	1	113,8	9,07	0	0	0	0	0	0	0	0	0	0	0	0	0	0	0.221982	1	0	0	0	0	0	0	0	0
H0YCC6	Spliceosome RNA helicase DDX39B (Fragment)	DDX39B	1	16,6	5,55	0	0	0	0	0	0	0	0	0	0	0	0	0	0	0.221982	1	0	0	0	0	0	0	0	0
P38919	Eukaryotic initiation factor 4A-III	EIF4A3	1	46,8	6,73	0	0	0	0	0	0	0	0	0	0	0	0	0	0	0.221982	1	0	0	0	0	0	0	0	0
A0A0A0MRJ7	Coagulation factor V	F5	1	252,1	6,05	0	0	0	0	0	0	0	0	0	0	0	0	0	0	0.221982	1	0	0	0	0	0	0	0	0
E9PFE2	General transcription factor II-I repeat domain-containing protein 1	GTF2IRD1	1	106	7,58	0	0	0	0	0	0	0	0	0	0	0	0	0	0	0.221982	1	0	0	0	0	0	0	0	0
Q9Y6F6	Inositol 1,4,5-triphosphate receptor associated 1	IRAG1	1	97,9	5,63	0	0	0	0	0	0	0	0	0	0	0	0	0	0	0.221982	1	0	0	0	0	0	0	0	0
Q8NG31	Kinetochore scaffold 1	KNL1	1	265,2	5,47	0	0	0	0	0	0	0	0	0	0	0	0	0	0	0.221982	1	0	0	0	0	0	0	0	0
F8W1S1	Keratin, type II cytoskeletal 74	KRT74	1	59,4	7,44	0	0	0	0	0	0	0	0	0	0	0	0	0	0	0.221982	1	0	0	0	0	0	0	0	0
H7BZP5	Leukocyte receptor cluster member 8 (Fragment)	LENG8	1	12,2	10,67	0	0	0	0	0	0	0	0	0	0	0	0	0	0	0.221982	1	0	0	0	0	0	0	0	0
Q99698	Lysosomal-trafficking regulator	LYST	1	428,9	6,61	0	0	0	0	0	0	0	0	0	0	0	0	0	0	0.221982	1	0	0	0	0	0	0	0	0
Q13164	Mitogen-activated protein kinase 7	MAPK7	1	88,3	5,88	0	0	0	0	0	0	0	0	0	0	0	0	0	0	0.221982	1	0	0	0	0	0	0	0	0
F5H872	Mediator of RNA polymerase II transcription subunit 21	MED21	1	17,3	4,53	0	0	0	0	0	0	0	0	0	0	0	0	0	0	0.221982	1	0	0	0	0	0	0	0	0
Q96DP5	Methionyl-tRNA formyltransferase, mitochondrial	MTFMT	1	43,8	9,66	0	0	0	0	0	0	0	0	0	0	0	0	0	0	0.221982	1	0	0	0	0	0	0	0	0
A0A6Q8PFS9	Sodium leak channel non-selective protein	NALCN	1	203,3	8,73	0	0	0	0	0	0	0	0	0	0	0	0	0	0	0.221982	1	0	0	0	0	0	0	0	0
Q9BSC4	Nucleolar protein 10	NOL10	1	80,3	8,46	0	0	0	0	0	0	0	0	0	0	0	0	0	0	0.221982	1	0	0	0	0	0	0	0	0
H3BTQ7	Origin recognition complex subunit 6	ORC6	1	18,5	7,85	0	0	0	0	0	0	0	0	0	0	0	0	0	0	0.221982	1	0	0	0	0	0	0	0	0
Q8TDF6	RAS guanyl-releasing protein 4	RASGRP4	1	74,8	8,02	0	0	0	0	0	0	0	0	0	0	0	0	0	0	0.221982	1	0	0	0	0	0	0	0	0
G3V4Z0	Epimerase family protein SDR39U1 (Fragment)	SDR39U1	1	17,9	8,66	0	0	0	0	0	0	0	0	0	0	0	0	0	0	0.221982	1	0	0	0	0	0	0	0	0
Q9H6I2	Transcription factor SOX-17	SOX17	1	44,1	6,48	0	0	0	0	0	0	0	0	0	0	0	0	0	0	0.221982	1	0	0	0	0	0	0	0	0
Q9UDV6	Zinc finger protein 212	ZNF212	1	55,4	7,31	0	0	0	0	0	0	0	0	0	0	0	0	0	0	0.221982	1	0	0	0	0	0	0	0	0
Q5JPB2	Zinc finger protein 831	ZNF831	1	177,8	8,34	0	0	0	0	0	0	0	0	0	0	0	0	0	0	0.221982	1	0	0	0	0	0	0	0	0
O95342	Bile salt export pump	ABCB11	1	146,3	6,57	0	0	0	0	0	0	0	0	0	0	0	0	0	0	0	0	0.219023	1	0	0	0	0	0	0
H0YJ82	Lysosomal cobalamin transporter ABCD4 (Fragment)	ABCD4	1	18	4,79	0	0	0	0	0	0	0	0	0	0	0	0	0	0	0	0	0.219023	1	0	0	0	0	0	0
Q9UIF8	Bromodomain adjacent to zinc finger domain protein 2B	BAZ2B	1	240,3	6,54	0	0	0	0	0	0	0	0	0	0	0	0	0	0	0	0	0.219023	1	0	0	0	0	0	0
H7BZF6	Mitochondrial chaperone BCS1 (Fragment)	BCS1L	1	13,1	5,73	0	0	0	0	0	0	0	0	0	0	0	0	0	0	0	0	0.219023	1	0	0	0	0	0	0
F6RH32	Voltage-dependent N-type calcium channel subunit alpha	CACNA1B	1	262,4	8,51	0	0	0	0	0	0	0	0	0	0	0	0	0	0	0	0	0.219023	1	0	0	0	0	0	0
P02458	Collagen alpha-1(II) chain	COL2A1	1	141,7	6,92	0	0	0	0	0	0	0	0	0	0	0	0	0	0	0	0	0.219023	1	0	0	0	0	0	0
A0A087WYN9	ATP-dependent RNA helicase DHX29	DHX29	1	155,2	8,15	0	0	0	0	0	0	0	0	0	0	0	0	0	0	0	0	0.219023	1	0	0	0	0	0	0
C9JLM9	ER membrane protein complex subunit 3	EMC3	1	23,1	9,91	0	0	0	0	0	0	0	0	0	0	0	0	0	0	0	0	0.219023	1	0	0	0	0	0	0
P09104	Gamma-enolase	ENO2	1	47,2	5,03	0	0	0	0	0	0	0	0	0	0	0	0	0	0	0	0	0.219023	1	0	0	0	0	0	0
B1ANH6	Guanylate kinase	GUK1	1	26,3	8,92	0	0	0	0	0	0	0	0	0	0	0	0	0	0	0	0	0.219023	1	0	0	0	0	0	0
Q9HBE5	Interleukin-21 receptor	IL21R	1	59,1	4,7	0	0	0	0	0	0	0	0	0	0	0	0	0	0	0	0	0.219023	1	0	0	0	0	0	0
H7C0T2	Inositol 1,4,5-trisphosphate receptor-interacting protein-like 1 (Fragment)	ITPRIPL1	1	66,8	6,55	0	0	0	0	0	0	0	0	0	0	0	0	0	0	0	0	0.219023	1	0	0	0	0	0	0
P48050	Inward rectifier potassium channel 4	KCNJ4	1	49,5	6,21	0	0	0	0	0	0	0	0	0	0	0	0	0	0	0	0	0.219023	1	0	0	0	0	0	0
Q14676	Mediator of DNA damage checkpoint protein 1	MDC1	1	226,5	5,47	0	0	0	0	0	0	0	0	0	0	0	0	0	0	0	0	0.219023	1	0	0	0	0	0	0
I3L4G3	Kinetochore protein NDC80 homolog (Fragment)	NDC80	1	15,4	9,99	0	0	0	0	0	0	0	0	0	0	0	0	0	0	0	0	0.219023	1	0	0	0	0	0	0
A0A1B0GUN5	Pleckstrin homology domain-containing family A member 6	PLEKHA6	1	131,2	8,87	0	0	0	0	0	0	0	0	0	0	0	0	0	0	0	0	0.219023	1	0	0	0	0	0	0
K7EIZ3	Pleckstrin homology domain-containing family J member 1	PLEKHJ1	1	30,8	9,89	0	0	0	0	0	0	0	0	0	0	0	0	0	0	0	0	0.219023	1	0	0	0	0	0	0
A0A494BZX2	Protein kinase C delta type (Fragment)	PRKCD	1	12,6	8,81	0	0	0	0	0	0	0	0	0	0	0	0	0	0	0	0	0.219023	1	0	0	0	0	0	0
Q7LDG7	RAS guanyl-releasing protein 2	RASGRP2	1	69,2	7,8	0	0	0	0	0	0	0	0	0	0	0	0	0	0	0	0	0.219023	1	0	0	0	0	0	0
Q03395	Rod outer segment membrane protein 1	ROM1	1	37,2	6,05	0	0	0	0	0	0	0	0	0	0	0	0	0	0	0	0	0.219023	1	0	0	0	0	0	0
P0C7V7	Putative signal peptidase complex catalytic subunit SEC11B	SEC11B	1	19,1	9,66	0	0	0	0	0	0	0	0	0	0	0	0	0	0	0	0	0.219023	1	0	0	0	0	0	0
Q63HK5	Teashirt homolog 3	TSHZ3	1	118,5	7,25	0	0	0	0	0	0	0	0	0	0	0	0	0	0	0	0	0.219023	1	0	0	0	0	0	0
Q9ULT0	Tetratricopeptide repeat protein 7A	TTC7A	1	96,1	6,46	0	0	0	0	0	0	0	0	0	0	0	0	0	0	0	0	0.219023	1	0	0	0	0	0	0
G3V2J9	Tubulin polyglutamylase TTLL5	TTLL5	1	144,1	8,84	0	0	0	0	0	0	0	0	0	0	0	0	0	0	0	0	0.219023	1	0	0	0	0	0	0
A0A096LP98	Transcription cofactor vestigial-like protein 4 (Fragment)	VGLL4	1	6,4	9,7	0	0	0	0	0	0	0	0	0	0	0	0	0	0	0	0	0.219023	1	0	0	0	0	0	0
H0YNY7	Zinc fingers and homeoboxes protein 3	ZHX3	1	34	5,45	0	0	0	0	0	0	0	0	0	0	0	0	0	0	0	0	0.219023	1	0	0	0	0	0	0
I3L4J6	Zinc finger protein 232	ZNF232	1	49,5	6,64	0	0	0	0	0	0	0	0	0	0	0	0	0	0	0	0	0.219023	1	0	0	0	0	0	0
H3BPS7	Zinc finger protein 821	ZNF821	1	7,2	7,18	0	0	0	0	0	0	0	0	0	0	0	0	0	0	0	0	0.219023	1	0	0	0	0	0	0
Q01433	AMP deaminase 2	AMPD2	1	100,6	6,93	0	0	0	0	0	0	0	0	0	0	0	0	0	0	0	0	0	0	0.216141	1	0	0	0	0
A0A1B0GWF0	Oxidoreductase-like domain-containing protein	CYB5RL	1	11,8	4,78	0	0	0	0	0	0	0	0	0	0	0	0	0	0	0	0	0	0	0.216141	1	0	0	0	0
Q96F07	Cytoplasmic FMR1-interacting protein 2	CYFIP2	1	148,3	7,31	0	0	0	0	0	0	0	0	0	0	0	0	0	0	0	0	0	0	0.216141	1	0	0	0	0
Q9C0G6	Dynein heavy chain 6, axonemal	DNAH6	1	475,7	6	0	0	0	0	0	0	0	0	0	0	0	0	0	0	0	0	0	0	0.216141	1	0	0	0	0
Q5TH61	DnaJ homolog subfamily C member 11 (Fragment)	DNAJC11	1	37,2	8,54	0	0	0	0	0	0	0	0	0	0	0	0	0	0	0	0	0	0	0.216141	1	0	0	0	0
Q92874	Deoxyribonuclease-1-like 2	DNASE1L2	1	32,8	5	0	0	0	0	0	0	0	0	0	0	0	0	0	0	0	0	0	0	0.216141	1	0	0	0	0
H0YHM7	Peptidyl-prolyl cis-trans isomerase FKBP11 (Fragment)	FKBP11	1	6,8	4,55	0	0	0	0	0	0	0	0	0	0	0	0	0	0	0	0	0	0	0.216141	1	0	0	0	0
M0QXI0	Fms-related tyrosine kinase 3 ligand (Fragment)	FLT3LG	1	21	8,79	0	0	0	0	0	0	0	0	0	0	0	0	0	0	0	0	0	0	0.216141	1	0	0	0	0
Q02108	Guanylate cyclase soluble subunit alpha-1	GUCY1A1	1	77,4	7,11	0	0	0	0	0	0	0	0	0	0	0	0	0	0	0	0	0	0	0.216141	1	0	0	0	0
A0A0D9SEY3	Potassium channel subfamily T member 1	KCNT1	1	139,1	7,53	0	0	0	0	0	0	0	0	0	0	0	0	0	0	0	0	0	0	0.216141	1	0	0	0	0
Q99457	Nucleosome assembly protein 1-like 3	NAP1L3	1	57,6	5,08	0	0	0	0	0	0	0	0	0	0	0	0	0	0	0	0	0	0	0.216141	1	0	0	0	0
Q8NGA5	Olfactory receptor 10H4	OR10H4	1	35,7	8,59	0	0	0	0	0	0	0	0	0	0	0	0	0	0	0	0	0	0	0.216141	1	0	0	0	0
Q96LW4	DNA-directed primase/polymerase protein	PRIMPOL	1	64,4	5,3	0	0	0	0	0	0	0	0	0	0	0	0	0	0	0	0	0	0	0.216141	1	0	0	0	0
O43395	U4/U6 small nuclear ribonucleoprotein Prp3	PRPF3	1	77,5	9,5	0	0	0	0	0	0	0	0	0	0	0	0	0	0	0	0	0	0	0.216141	1	0	0	0	0
O60518	Ran-binding protein 6	RANBP6	1	124,6	5,01	0	0	0	0	0	0	0	0	0	0	0	0	0	0	0	0	0	0	0.216141	1	0	0	0	0
Q2I0M5	R-spondin-4	RSPO4	1	26,2	9,07	0	0	0	0	0	0	0	0	0	0	0	0	0	0	0	0	0	0	0.216141	1	0	0	0	0
A0A0B4J2F4	TBC1 domain family member 3I	TBC1D3I	1	33,4	9,44	0	0	0	0	0	0	0	0	0	0	0	0	0	0	0	0	0	0	0.216141	1	0	0	0	0
Q9H808	Transducin-like enhancer protein 6	TLE6	1	63,4	6,15	0	0	0	0	0	0	0	0	0	0	0	0	0	0	0	0	0	0	0.216141	1	0	0	0	0
X6R456	Tau-tubulin kinase 1	TTBK1	1	79,6	7,74	0	0	0	0	0	0	0	0	0	0	0	0	0	0	0	0	0	0	0.216141	1	0	0	0	0
O95405	Zinc finger FYVE domain-containing protein 9	ZFYVE9	1	156,3	5,01	0	0	0	0	0	0	0	0	0	0	0	0	0	0	0	0	0	0	0.216141	1	0	0	0	0
Q8N4W9	Zinc finger protein 808	ZNF808	1	104,8	9,48	0	0	0	0	0	0	0	0	0	0	0	0	0	0	0	0	0	0	0.216141	1	0	0	0	0
P49662	Caspase-4	CASP4	1	43,2	6	0	0	0	0	0	0	0	0	0	0	0	0	0	0	0	0	0	0	0	0	0	0	0.203637	1
Q9H816	5' exonuclease Apollo	DCLRE1B	1	60	8,41	0	0	0	0	0	0	0	0	0	0	0	0	0	0	0	0	0	0	0	0	0	0	0.203637	1
A0A0D9SF53	RNA helicase	DDX3X	1	81,4	8,07	0	0	0	0	0	0	0	0	0	0	0	0	0	0	0	0	0	0	0	0	0	0	0.203637	1
E5RJ61	Dematin (Fragment)	DMTN	1	12,1	6,55	0	0	0	0	0	0	0	0	0	0	0	0	0	0	0	0	0	0	0	0	0	0	0.203637	1
Q96JK4	HHIP-like protein 1	HHIPL1	1	86,7	7,58	0	0	0	0	0	0	0	0	0	0	0	0	0	0	0	0	0	0	0	0	0	0	0.203637	1
J3KQN7	Interleukin 17 receptor E, isoform CRA_c	IL17RE	1	78,3	9,33	0	0	0	0	0	0	0	0	0	0	0	0	0	0	0	0	0	0	0	0	0	0	0.203637	1
A0A6Q8PGH5	KH domain-containing, RNA-binding, signal transduction-associated protein 2	KHDRBS2	1	33,9	7,06	0	0	0	0	0	0	0	0	0	0	0	0	0	0	0	0	0	0	0	0	0	0	0.203637	1
Q96T76	MMS19 nucleotide excision repair protein homolog	MMS19	1	113,2	6,35	0	0	0	0	0	0	0	0	0	0	0	0	0	0	0	0	0	0	0	0	0	0	0.203637	1
A0A075B749	Myomegalin	PDE4DIP	1	280,3	5,55	0	0	0	0	0	0	0	0	0	0	0	0	0	0	0	0	0	0	0	0	0	0	0.203637	1
C9JIR6	Protein-serine/threonine phosphatase (Fragment)	PPM1B	1	41,8	5,35	0	0	0	0	0	0	0	0	0	0	0	0	0	0	0	0	0	0	0	0	0	0	0.203637	1
C9JPA1	SET domain-containing protein 4 (Fragment)	SETD4	1	7,9	8	0	0	0	0	0	0	0	0	0	0	0	0	0	0	0	0	0	0	0	0	0	0	0.203637	1
A0A087WU83	Transmembrane protein 14B	TMEM14B	1	11,1	9,63	0	0	0	0	0	0	0	0	0	0	0	0	0	0	0	0	0	0	0	0	0	0	0.203637	1
H0YEF6	Tetratricopeptide repeat protein 12 (Fragment)	TTC12	1	9,2	9,07	0	0	0	0	0	0	0	0	0	0	0	0	0	0	0	0	0	0	0	0	0	0	0.203637	1
M0R1H2	Zinc finger protein 614	ZNF614	1	9,3	4,75	0	0	0	0	0	0	0	0	0	0	0	0	0	0	0	0	0	0	0	0	0	0	0.203637	1
Q3SXZ3	Zinc finger protein 718	ZNF718	1	55,3	9,42	0	0	0	0	0	0	0	0	0	0	0	0	0	0	0	0	0	0	0	0	0	0	0.203637	1
A6NLJ0	C2 calcium-dependent domain-containing protein 4B	C2CD4B	1	38,7	11,06	0	0	0	0	0	0	0	0	0	0	0	0	0	0	0	0	0	0	0.19712	1	0	0	0	0
Q9UKL3	CASP8-associated protein 2	CASP8AP2	1	222,5	6,58	0	0	0	0	0	0	0	0	0	0	0	0	0	0	0	0	0	0	0.19712	1	0	0	0	0
A0A6I8PRV8	Cadherin EGF LAG seven-pass G-type receptor 1 (Fragment)	CELSR1	1	34,7	7,25	0	0	0	0	0	0	0	0	0	0	0	0	0	0	0	0	0	0	0.19712	1	0	0	0	0
O75061	Putative tyrosine-protein phosphatase auxilin	DNAJC6	1	99,9	7,25	0	0	0	0	0	0	0	0	0	0	0	0	0	0	0	0	0	0	0.19712	1	0	0	0	0
O96015	Dynein light chain 4, axonemal	DNAL4	1	12	5,49	0	0	0	0	0	0	0	0	0	0	0	0	0	0	0	0	0	0	0.19712	1	0	0	0	0
Q8IY82	Dynein regulatory complex subunit 7	DRC7	1	103,4	5,67	0	0	0	0	0	0	0	0	0	0	0	0	0	0	0	0	0	0	0.19712	1	0	0	0	0
Q8IYY4	Zinc finger protein DZIP1L	DZIP1L	1	86,8	7,28	0	0	0	0	0	0	0	0	0	0	0	0	0	0	0	0	0	0	0.19712	1	0	0	0	0
Q15329	Transcription factor E2F5	E2F5	1	37,6	5,1	0	0	0	0	0	0	0	0	0	0	0	0	0	0	0	0	0	0	0.19712	1	0	0	0	0
A0A0A0MSI8	Exocyst complex component 5	EXOC5	1	82,1	6,87	0	0	0	0	0	0	0	0	0	0	0	0	0	0	0	0	0	0	0.19712	1	0	0	0	0
A0A0U1RRH7	Histone H2A	hCG_2039566	1	18,5	11,52	0	0	0	0	0	0	0	0	0	0	0	0	0	0	0	0	0	0	0.19712	1	0	0	0	0
E5RG37	Histone deacetylase 2 (Fragment)	HDAC2	1	12,1	8,82	0	0	0	0	0	0	0	0	0	0	0	0	0	0	0	0	0	0	0.19712	1	0	0	0	0
F8WDH6	Interferon regulatory factor 5	IRF5	1	11,6	9,86	0	0	0	0	0	0	0	0	0	0	0	0	0	0	0	0	0	0	0.19712	1	0	0	0	0
E5RFY0	Lysyl oxidase homolog 2 (Fragment)	LOXL2	1	27,8	7,71	0	0	0	0	0	0	0	0	0	0	0	0	0	0	0	0	0	0	0.19712	1	0	0	0	0
Q2TV78	Putative macrophage stimulating 1-like protein	MST1L	1	79,6	7,81	0	0	0	0	0	0	0	0	0	0	0	0	0	0	0	0	0	0	0.19712	1	0	0	0	0
Q04912	Macrophage-stimulating protein receptor	MST1R	1	152,1	6,55	0	0	0	0	0	0	0	0	0	0	0	0	0	0	0	0	0	0	0.19712	1	0	0	0	0
A0A0G2JS65	Mucin-4	MUC4	1	734,2	5,24	0	0	0	0	0	0	0	0	0	0	0	0	0	0	0	0	0	0	0.19712	1	0	0	0	0
Q9ULC6	Protein-arginine deiminase type-1	PADI1	1	74,6	6,49	0	0	0	0	0	0	0	0	0	0	0	0	0	0	0	0	0	0	0.19712	1	0	0	0	0
Q13258	Prostaglandin D2 receptor	PTGDR	1	40,2	9,16	0	0	0	0	0	0	0	0	0	0	0	0	0	0	0	0	0	0	0.19712	1	0	0	0	0
Q9UBE0	SUMO-activating enzyme subunit 1	SAE1	1	38,4	5,3	0	0	0	0	0	0	0	0	0	0	0	0	0	0	0	0	0	0	0.19712	1	0	0	0	0
U3KQG3	Protein SERAC1	SERAC1	1	4,9	9,54	0	0	0	0	0	0	0	0	0	0	0	0	0	0	0	0	0	0	0.19712	1	0	0	0	0
Q5MJ70	Speedy protein A	SPDYA	1	36,4	8,85	0	0	0	0	0	0	0	0	0	0	0	0	0	0	0	0	0	0	0.19712	1	0	0	0	0
H0YHA5	Stabilin-2 (Fragment)	STAB2	1	14,6	8,48	0	0	0	0	0	0	0	0	0	0	0	0	0	0	0	0	0	0	0.19712	1	0	0	0	0
A0A0C4DGE4	Syntaxin-3 (Fragment)	STX3	1	23,2	6,43	0	0	0	0	0	0	0	0	0	0	0	0	0	0	0	0	0	0	0.19712	1	0	0	0	0
K7EJ11	Tumor necrosis factor receptor superfamily member 9 (Fragment)	TNFRSF9	1	8,4	5,85	0	0	0	0	0	0	0	0	0	0	0	0	0	0	0	0	0	0	0.19712	1	0	0	0	0
A0A2R8YEM9	TPR and ankyrin repeat-containing protein 1	TRANK1	1	341	6,74	0	0	0	0	0	0	0	0	0	0	0	0	0	0	0	0	0	0	0.19712	1	0	0	0	0
O95859	Tetraspanin-12	TSPAN12	1	35,4	6,06	0	0	0	0	0	0	0	0	0	0	0	0	0	0	0	0	0	0	0.19712	1	0	0	0	0
Q9GZL7	Ribosome biogenesis protein WDR12	WDR12	1	47,7	5,9	0	0	0	0	0	0	0	0	0	0	0	0	0	0	0	0	0	0	0.19712	1	0	0	0	0
O75346	Zinc finger protein 253	ZNF253	1	57,6	9,16	0	0	0	0	0	0	0	0	0	0	0	0	0	0	0	0	0	0	0.19712	1	0	0	0	0
Q9UJX3	Anaphase-promoting complex subunit 7	ANAPC7	1	66,8	5,64	0	0	0	0	0	0	0	0	0	0	0	0	0	0	0	0	0.194016	1	0	0	0	0	0	0
P06276	Cholinesterase	BCHE	1	68,4	7,42	0	0	0	0	0	0	0	0	0	0	0	0	0	0	0	0	0.194016	1	0	0	0	0	0	0
A0A2R8YFE7	Cyclin-dependent kinase 13 (Fragment)	CDK13	1	29,7	11,39	0	0	0	0	0	0	0	0	0	0	0	0	0	0	0	0	0.194016	1	0	0	0	0	0	0
Q7Z692	Carcinoembryonic antigen-related cell adhesion molecule 19	CEACAM19	1	32,6	6,1	0	0	0	0	0	0	0	0	0	0	0	0	0	0	0	0	0.194016	1	0	0	0	0	0	0
Q6XUX3	Dual serine/threonine and tyrosine protein kinase	DSTYK	1	105,1	6,74	0	0	0	0	0	0	0	0	0	0	0	0	0	0	0	0	0.194016	1	0	0	0	0	0	0
P32455	Guanylate-binding protein 1	GBP1	1	67,9	6,32	0	0	0	0	0	0	0	0	0	0	0	0	0	0	0	0	0.194016	1	0	0	0	0	0	0
C9JWQ8	Grancalcin (Fragment)	GCA	1	16,1	4,56	0	0	0	0	0	0	0	0	0	0	0	0	0	0	0	0	0.194016	1	0	0	0	0	0	0
Q9H8E8	Cysteine-rich protein 2-binding protein	KAT14	1	88,8	6,57	0	0	0	0	0	0	0	0	0	0	0	0	0	0	0	0	0.194016	1	0	0	0	0	0	0
P05783	Keratin, type I cytoskeletal 18	KRT18	1	48	5,45	0	0	0	0	0	0	0	0	0	0	0	0	0	0	0	0	0.194016	1	0	0	0	0	0	0
Q96B70	Leukocyte receptor cluster member 9	LENG9	1	53,1	7,84	0	0	0	0	0	0	0	0	0	0	0	0	0	0	0	0	0.194016	1	0	0	0	0	0	0
Q9BYD6	39S ribosomal protein L1, mitochondrial	MRPL1	1	36,9	8,78	0	0	0	0	0	0	0	0	0	0	0	0	0	0	0	0	0.194016	1	0	0	0	0	0	0
A0A140TA06	MutS protein homolog 5	MSH5	1	5,9	7,46	0	0	0	0	0	0	0	0	0	0	0	0	0	0	0	0	0.194016	1	0	0	0	0	0	0
Q2NL67	Protein mono-ADP-ribosyltransferase PARP6	PARP6	1	71,1	8,34	0	0	0	0	0	0	0	0	0	0	0	0	0	0	0	0	0.194016	1	0	0	0	0	0	0
P09884	DNA polymerase alpha catalytic subunit	POLA1	1	165,8	5,85	0	0	0	0	0	0	0	0	0	0	0	0	0	0	0	0	0.194016	1	0	0	0	0	0	0
J3QQ67	60S ribosomal protein L18 (Fragment)	RPL18	1	21,8	11,72	0	0	0	0	0	0	0	0	0	0	0	0	0	0	0	0	0.194016	1	0	0	0	0	0	0
Q96CM3	Mitochondrial RNA pseudouridine synthase RPUSD4	RPUSD4	1	42,2	9,88	0	0	0	0	0	0	0	0	0	0	0	0	0	0	0	0	0.194016	1	0	0	0	0	0	0
Q9BRG2	SH2 domain-containing protein 3A	SH2D3A	1	63,1	7,42	0	0	0	0	0	0	0	0	0	0	0	0	0	0	0	0	0.194016	1	0	0	0	0	0	0
Q9H3H9	Transcription elongation factor A protein-like 2	TCEAL2	1	25,8	5,94	0	0	0	0	0	0	0	0	0	0	0	0	0	0	0	0	0.194016	1	0	0	0	0	0	0
Q8IYT8	Serine/threonine-protein kinase ULK2	ULK2	1	112,6	8,53	0	0	0	0	0	0	0	0	0	0	0	0	0	0	0	0	0.194016	1	0	0	0	0	0	0
Q9HAV4	Exportin-5	XPO5	1	136,2	5,8	0	0	0	0	0	0	0	0	0	0	0	0	0	0	0	0	0.194016	1	0	0	0	0	0	0
Q9UPR6	Zinc finger RNA-binding protein 2	ZFR2	1	101,3	8,44	0	0	0	0	0	0	0	0	0	0	0	0	0	0	0	0	0.194016	1	0	0	0	0	0	0
A0A2R8YFM9	Uncharacterized protein CFAP92	CFAP92	1	126,6	8,35	0	0	0	0	0	0	0	0	0	0	0	0	0	0	0	0	0	0	0.191008	1	0	0	0	0
O95057	GTP-binding protein Di-Ras1	DIRAS1	1	22,3	8,72	0	0	0	0	0	0	0	0	0	0	0	0	0	0	0	0	0	0	0.191008	1	0	0	0	0
Q3B820	Protein FAM161A	FAM161A	1	76,7	8,03	0	0	0	0	0	0	0	0	0	0	0	0	0	0	0	0	0	0	0.191008	1	0	0	0	0
O14558	Heat shock protein beta-6	HSPB6	1	17,1	6,4	0	0	0	0	0	0	0	0	0	0	0	0	0	0	0	0	0	0	0.191008	1	0	0	0	0
B7U540	Inward rectifier potassium channel 18	KCNJ18	1	48,8	6,14	0	0	0	0	0	0	0	0	0	0	0	0	0	0	0	0	0	0	0.191008	1	0	0	0	0
P48426	Phosphatidylinositol 5-phosphate 4-kinase type-2 alpha	PIP4K2A	1	46,2	6,99	0	0	0	0	0	0	0	0	0	0	0	0	0	0	0	0	0	0	0.191008	1	0	0	0	0
I3L1K1	Membrane-associated phosphatidylinositol transfer protein 3 (Fragment)	PITPNM3	1	13,1	7,34	0	0	0	0	0	0	0	0	0	0	0	0	0	0	0	0	0	0	0.191008	1	0	0	0	0
Q13093	Platelet-activating factor acetylhydrolase	PLA2G7	1	50	7,56	0	0	0	0	0	0	0	0	0	0	0	0	0	0	0	0	0	0	0.191008	1	0	0	0	0
A0A6Q8PHI4	Ribose-phosphate pyrophosphokinase 1 (Fragment)	PRPS1	1	10,3	5,22	0	0	0	0	0	0	0	0	0	0	0	0	0	0	0	0	0	0	0.191008	1	0	0	0	0
E7EX23	Protein CBFA2T1 (Fragment)	RUNX1T1	1	6,2	9,42	0	0	0	0	0	0	0	0	0	0	0	0	0	0	0	0	0	0	0.191008	1	0	0	0	0
P34925	Tyrosine-protein kinase RYK	RYK	1	67,8	7,27	0	0	0	0	0	0	0	0	0	0	0	0	0	0	0	0	0	0	0.191008	1	0	0	0	0
Q9BRK5	45 kDa calcium-binding protein	SDF4	1	41,8	4,86	0	0	0	0	0	0	0	0	0	0	0	0	0	0	0	0	0	0	0.191008	1	0	0	0	0
Q13342	Nuclear body protein SP140	SP140	1	98,2	5,27	0	0	0	0	0	0	0	0	0	0	0	0	0	0	0	0	0	0	0.191008	1	0	0	0	0
Q9NQ38	Serine protease inhibitor Kazal-type 5	SPINK5	1	120,6	8,06	0	0	0	0	0	0	0	0	0	0	0	0	0	0	0	0	0	0	0.191008	1	0	0	0	0
Q9H4A3	Serine/threonine-protein kinase WNK1	WNK1	1	250,6	6,34	0	0	0	0	0	0	0	0	0	0	0	0	0	0	0	0	0	0	0.191008	1	0	0	0	0
G3V256	Zinc finger CCCH domain-containing protein 14	ZC3H14	1	68,3	7,94	0	0	0	0	0	0	0	0	0	0	0	0	0	0	0	0	0	0	0.191008	1	0	0	0	0
P05187	Alkaline phosphatase, placental type	ALPP	1	57,9	6,29	0	0	0	0	0	0	0	0	0	0	0	0	0	0	0	0	0	0	0	0	0.190271	1	0	0
Q9BXN1	Asporin	ASPN	1	43,4	7,08	0	0	0	0	0	0	0	0	0	0	0	0	0	0	0	0	0	0	0	0	0.190271	1	0	0
Q08708	CMRF35-like molecule 6	CD300C	1	24,8	9,25	0	0	0	0	0	0	0	0	0	0	0	0	0	0	0	0	0	0	0	0	0.190271	1	0	0
A0A6Q8PFF8	Charged multivesicular body protein 1a	CHMP1A	1	27,9	7,59	0	0	0	0	0	0	0	0	0	0	0	0	0	0	0	0	0	0	0	0	0.190271	1	0	0
Q14919	Dr1-associated corepressor	DRAP1	1	22,3	5,17	0	0	0	0	0	0	0	0	0	0	0	0	0	0	0	0	0	0	0	0	0.190271	1	0	0
P49327	Fatty acid synthase	FASN	1	273,3	6,44	0	0	0	0	0	0	0	0	0	0	0	0	0	0	0	0	0	0	0	0	0.190271	1	0	0
Q8IWF2	FAD-dependent oxidoreductase domain-containing protein 2	FOXRED2	1	77,7	7,72	0	0	0	0	0	0	0	0	0	0	0	0	0	0	0	0	0	0	0	0	0.190271	1	0	0
Q14697	Neutral alpha-glucosidase AB	GANAB	1	106,8	6,14	0	0	0	0	0	0	0	0	0	0	0	0	0	0	0	0	0	0	0	0	0.190271	1	0	0
Q99988	Growth/differentiation factor 15	GDF15	1	34,1	9,66	0	0	0	0	0	0	0	0	0	0	0	0	0	0	0	0	0	0	0	0	0.190271	1	0	0
Q86XE5	4-hydroxy-2-oxoglutarate aldolase, mitochondrial	HOGA1	1	35,2	7,96	0	0	0	0	0	0	0	0	0	0	0	0	0	0	0	0	0	0	0	0	0.190271	1	0	0
P15428	15-hydroxyprostaglandin dehydrogenase [NAD(+)]	HPGD	1	29	5,86	0	0	0	0	0	0	0	0	0	0	0	0	0	0	0	0	0	0	0	0	0.190271	1	0	0
B7ZKJ8	ITIH4 protein	ITIH4	1	103,8	6,89	0	0	0	0	0	0	0	0	0	0	0	0	0	0	0	0	0	0	0	0	0.190271	1	0	0
P52333	Tyrosine-protein kinase JAK3	JAK3	1	125	7,18	0	0	0	0	0	0	0	0	0	0	0	0	0	0	0	0	0	0	0	0	0.190271	1	0	0
K7EMX0	Keratin, type I cytoskeletal 15	KRT15	1	8,8	12,1	0	0	0	0	0	0	0	0	0	0	0	0	0	0	0	0	0	0	0	0	0.190271	1	0	0
C9JA52	LHFPL tetraspan subfamily member 3 protein	LHFPL3	1	24,1	5,54	0	0	0	0	0	0	0	0	0	0	0	0	0	0	0	0	0	0	0	0	0.190271	1	0	0
A0A2U3TZM8	Uncharacterized protein	LOC112694756	1	28,9	8,88	0	0	0	0	0	0	0	0	0	0	0	0	0	0	0	0	0	0	0	0	0.190271	1	0	0
Q03112	Histone-lysine N-methyltransferase MECOM	MECOM	1	138	6,44	0	0	0	0	0	0	0	0	0	0	0	0	0	0	0	0	0	0	0	0	0.190271	1	0	0
A0A087X0U0	Mediator of RNA polymerase II transcription subunit 4 (Fragment)	MED4	1	16,6	4,67	0	0	0	0	0	0	0	0	0	0	0	0	0	0	0	0	0	0	0	0	0.190271	1	0	0
A2RUB1	Meiosis-specific coiled-coil domain-containing protein MEIOC	MEIOC	1	107,5	7,12	0	0	0	0	0	0	0	0	0	0	0	0	0	0	0	0	0	0	0	0	0.190271	1	0	0
A0A0G2JPH3	NACHT, LRR and PYD domains-containing protein 7	NLRP7	1	114,8	6,48	0	0	0	0	0	0	0	0	0	0	0	0	0	0	0	0	0	0	0	0	0.190271	1	0	0
B2RN74	Olfactory receptor 11H12	OR11H12	1	36,5	7,84	0	0	0	0	0	0	0	0	0	0	0	0	0	0	0	0	0	0	0	0	0.190271	1	0	0
D3YTD3	Peroxisomal membrane protein PEX13	PEX13	1	6,5	10,93	0	0	0	0	0	0	0	0	0	0	0	0	0	0	0	0	0	0	0	0	0.190271	1	0	0
A0A3B3ISJ2	Apoptosis-stimulating of p53 protein 1 (Fragment)	PPP1R13B	1	117,7	6,84	0	0	0	0	0	0	0	0	0	0	0	0	0	0	0	0	0	0	0	0	0.190271	1	0	0
O75807	Protein phosphatase 1 regulatory subunit 15A	PPP1R15A	1	73,4	4,61	0	0	0	0	0	0	0	0	0	0	0	0	0	0	0	0	0	0	0	0	0.190271	1	0	0
Q6FHJ7	Secreted frizzled-related protein 4	SFRP4	1	39,8	8,82	0	0	0	0	0	0	0	0	0	0	0	0	0	0	0	0	0	0	0	0	0.190271	1	0	0
H0Y7V2	Small G protein-signaling modulator 3 (Fragment)	SGSM3	1	11,6	5,76	0	0	0	0	0	0	0	0	0	0	0	0	0	0	0	0	0	0	0	0	0.190271	1	0	0
H0YLE6	SAFB-like transcription modulator (Fragment)	SLTM	1	20,3	4,51	0	0	0	0	0	0	0	0	0	0	0	0	0	0	0	0	0	0	0	0	0.190271	1	0	0
Q6ZUB0	Spermatogenesis-associated protein 31D4	SPATA31D4	1	102,2	8	0	0	0	0	0	0	0	0	0	0	0	0	0	0	0	0	0	0	0	0	0.190271	1	0	0
A4D263	Spermatogenesis-associated protein 48	SPATA48	1	49,6	8,48	0	0	0	0	0	0	0	0	0	0	0	0	0	0	0	0	0	0	0	0	0.190271	1	0	0
A0A2R8YDU1	Paraplegin	SPG7	1	18,1	9,83	0	0	0	0	0	0	0	0	0	0	0	0	0	0	0	0	0	0	0	0	0.190271	1	0	0
Q8NG11	Tetraspanin-14	TSPAN14	1	30,7	6,84	0	0	0	0	0	0	0	0	0	0	0	0	0	0	0	0	0	0	0	0	0.190271	1	0	0
P06132	Uroporphyrinogen decarboxylase	UROD	1	40,8	6,14	0	0	0	0	0	0	0	0	0	0	0	0	0	0	0	0	0	0	0	0	0.190271	1	0	0
A0A087WXT3	Zinc finger protein 33B	ZNF33B	1	90,5	8,22	0	0	0	0	0	0	0	0	0	0	0	0	0	0	0	0	0	0	0	0	0.190271	1	0	0
M0R0K5	Adhesion G protein-coupled receptor E2	ADGRE2	1	91,3	7,03	0	0	0	0	0	0	0	0	0	0	0	0	0	0	0	0	0	0	0	0	0.189539	1	0	0
Q9HCE6	Rho guanine nucleotide exchange factor 10-like protein	ARHGEF10L	1	140,3	5,94	0	0	0	0	0	0	0	0	0	0	0	0	0	0	0	0	0	0	0	0	0.189539	1	0	0
Q4AC94	C2 domain-containing protein 3	C2CD3	1	260,2	7,12	0	0	0	0	0	0	0	0	0	0	0	0	0	0	0	0	0	0	0	0	0.189539	1	0	0
Q9C0D2	Centrosomal protein of 295 kDa	CEP295	1	295	6	0	0	0	0	0	0	0	0	0	0	0	0	0	0	0	0	0	0	0	0	0.189539	1	0	0
Q92499	ATP-dependent RNA helicase DDX1	DDX1	1	82,4	7,23	0	0	0	0	0	0	0	0	0	0	0	0	0	0	0	0	0	0	0	0	0.189539	1	0	0
E5RH95	DENN domain-containing protein 3	DENND3	1	7	8,56	0	0	0	0	0	0	0	0	0	0	0	0	0	0	0	0	0	0	0	0	0.189539	1	0	0
Q05329	Glutamate decarboxylase 2	GAD2	1	65,4	6,9	0	0	0	0	0	0	0	0	0	0	0	0	0	0	0	0	0	0	0	0	0.189539	1	0	0
Q9NZC3	Glycerophosphodiester phosphodiesterase 1	GDE1	1	37,7	6,71	0	0	0	0	0	0	0	0	0	0	0	0	0	0	0	0	0	0	0	0	0.189539	1	0	0
A0A2R8Y651	PDZ domain-containing protein GIPC3	GIPC3	1	143,1	9,42	0	0	0	0	0	0	0	0	0	0	0	0	0	0	0	0	0	0	0	0	0.189539	1	0	0
Q8WWI1	LIM domain only protein 7	LMO7	1	192,6	8,09	0	0	0	0	0	0	0	0	0	0	0	0	0	0	0	0	0	0	0	0	0.189539	1	0	0
Q9Y5V3	Melanoma-associated antigen D1	MAGED1	1	86,1	5,83	0	0	0	0	0	0	0	0	0	0	0	0	0	0	0	0	0	0	0	0	0.189539	1	0	0
Q8IZL2	Mastermind-like protein 2	MAML2	1	125,1	9,42	0	0	0	0	0	0	0	0	0	0	0	0	0	0	0	0	0	0	0	0	0.189539	1	0	0
Q14165	Malectin	MLEC	1	32,2	5,41	0	0	0	0	0	0	0	0	0	0	0	0	0	0	0	0	0	0	0	0	0.189539	1	0	0
O43639	Cytoplasmic protein NCK2	NCK2	1	42,9	6,95	0	0	0	0	0	0	0	0	0	0	0	0	0	0	0	0	0	0	0	0	0.189539	1	0	0
Q96R47	Olfactory receptor 2A14	OR2A14	1	35	8,27	0	0	0	0	0	0	0	0	0	0	0	0	0	0	0	0	0	0	0	0	0.189539	1	0	0
P35251	Replication factor C subunit 1	RFC1	1	128,2	9,36	0	0	0	0	0	0	0	0	0	0	0	0	0	0	0	0	0	0	0	0	0.189539	1	0	0
A0A494C1G9	RPE-retinal G protein-coupled receptor	RGR	1	4,4	4,91	0	0	0	0	0	0	0	0	0	0	0	0	0	0	0	0	0	0	0	0	0.189539	1	0	0
Q96T51	RUN and FYVE domain-containing protein 1	RUFY1	1	79,8	5,74	0	0	0	0	0	0	0	0	0	0	0	0	0	0	0	0	0	0	0	0	0.189539	1	0	0
Q9H4I8	Serine hydrolase-like protein 2	SERHL2	1	35,3	6,8	0	0	0	0	0	0	0	0	0	0	0	0	0	0	0	0	0	0	0	0	0.189539	1	0	0
E5RK88	Suppression of tumorigenicity 18 protein (Fragment)	ST18	1	1,4	4,46	0	0	0	0	0	0	0	0	0	0	0	0	0	0	0	0	0	0	0	0	0.189539	1	0	0
Q9UBI4	Stomatin-like protein 1	STOML1	1	42,9	7,99	0	0	0	0	0	0	0	0	0	0	0	0	0	0	0	0	0	0	0	0	0.189539	1	0	0
A0A087WVF3	TBC1 domain family member 3D	TBC1D3D	1	62,1	9,01	0	0	0	0	0	0	0	0	0	0	0	0	0	0	0	0	0	0	0	0	0.189539	1	0	0
Q8N584	Tetratricopeptide repeat protein 39C	TTC39C	1	65,8	6,99	0	0	0	0	0	0	0	0	0	0	0	0	0	0	0	0	0	0	0	0	0.189539	1	0	0
H3BSH7	U3 small nucleolar RNA-associated protein 4 homolog (Fragment)	UTP4	1	77,9	8,72	0	0	0	0	0	0	0	0	0	0	0	0	0	0	0	0	0	0	0	0	0.189539	1	0	0
Q502W6	von Willebrand factor A domain-containing protein 3B	VWA3B	1	145,7	7,33	0	0	0	0	0	0	0	0	0	0	0	0	0	0	0	0	0	0	0	0	0.189539	1	0	0
Q8TF68	Zinc finger protein 384	ZNF384	1	63,2	8,95	0	0	0	0	0	0	0	0	0	0	0	0	0	0	0	0	0	0	0	0	0.189539	1	0	0
A0A1B0GW77	Alpha-aminoadipic semialdehyde dehydrogenase	ALDH7A1	1	60	8,18	0	0	0	0	0	0	0	0	0	0	0	0	0	0	0	0	0.188813	1	0	0	0	0	0	0
Q8IYA2	Putative coiled-coil domain-containing protein 144C	CCDC144CP	1	143	5,69	0	0	0	0	0	0	0	0	0	0	0	0	0	0	0	0	0.188813	1	0	0	0	0	0	0
Q8WWL7	G2/mitotic-specific cyclin-B3	CCNB3	1	157,8	6,68	0	0	0	0	0	0	0	0	0	0	0	0	0	0	0	0	0.188813	1	0	0	0	0	0	0
A0A087X286	CKLF-CMTM1 readthrough	CKLF-CMTM1	1	10,2	10,11	0	0	0	0	0	0	0	0	0	0	0	0	0	0	0	0	0.188813	1	0	0	0	0	0	0
Q9BQT9	Calsyntenin-3	CLSTN3	1	106	5,44	0	0	0	0	0	0	0	0	0	0	0	0	0	0	0	0	0.188813	1	0	0	0	0	0	0
Q9UER7	Death domain-associated protein 6	DAXX	1	81,3	4,87	0	0	0	0	0	0	0	0	0	0	0	0	0	0	0	0	0.188813	1	0	0	0	0	0	0
A0A087WXK8	Chromosome 20 open reading frame 129	FAM83D	1	67,6	6,95	0	0	0	0	0	0	0	0	0	0	0	0	0	0	0	0	0.188813	1	0	0	0	0	0	0
A0A087WVP1	Protocadherin Fat 1	FAT1	1	506,1	5	0	0	0	0	0	0	0	0	0	0	0	0	0	0	0	0	0.188813	1	0	0	0	0	0	0
A0A0A0MTH3	Integrin-linked protein kinase	ILK	1	54,6	7,97	0	0	0	0	0	0	0	0	0	0	0	0	0	0	0	0	0.188813	1	0	0	0	0	0	0
A0A5K1VW95	Malate dehydrogenase	MDH1	1	38,6	7,3	0	0	0	0	0	0	0	0	0	0	0	0	0	0	0	0	0.188813	1	0	0	0	0	0	0
Q685J3	Mucin-17	MUC17	1	451,5	4,11	0	0	0	0	0	0	0	0	0	0	0	0	0	0	0	0	0.188813	1	0	0	0	0	0	0
Q8TDC0	Myozenin-3	MYOZ3	1	27,1	9,38	0	0	0	0	0	0	0	0	0	0	0	0	0	0	0	0	0.188813	1	0	0	0	0	0	0
Q9Y5H7	Protocadherin alpha-5	PCDHA5	1	102	5,43	0	0	0	0	0	0	0	0	0	0	0	0	0	0	0	0	0.188813	1	0	0	0	0	0	0
A0A1W2PRY6	Small integral membrane protein 27 (Fragment)	SMIM27	1	8,6	9,63	0	0	0	0	0	0	0	0	0	0	0	0	0	0	0	0	0.188813	1	0	0	0	0	0	0
Q9H0U9	Testis-specific Y-encoded-like protein 1	TSPYL1	1	49,2	5,45	0	0	0	0	0	0	0	0	0	0	0	0	0	0	0	0	0.188813	1	0	0	0	0	0	0
A0A6Q8PGN5	Alanine--tRNA ligase	AARS1	1	108,2	5,53	0	0	0	0	0	0	0	0	0	0	0	0	0	0	0.188092	1	0	0	0	0	0	0	0	0
A0A0A0MS36	Lysophosphatidic acid phosphatase type 6	ACP6	1	25,8	8,47	0	0	0	0	0	0	0	0	0	0	0	0	0	0	0	0	0.188092	1	0	0	0	0	0	0
O95573	Long-chain-fatty-acid--CoA ligase 3	ACSL3	1	80,4	8,38	0	0	0	0	0	0	0	0	0	0	0	0	0	0	0.188092	1	0	0	0	0	0	0	0	0
Q02952	A-kinase anchor protein 12	AKAP12	1	191,4	4,41	0	0	0	0	0	0	0	0	0	0	0	0	0	0	0	0	0.188092	1	0	0	0	0	0	0
H0YEW5	AT-rich interactive domain-containing protein 1A (Fragment)	ARID1A	1	20,8	9,72	0	0	0	0	0	0	0	0	0	0	0	0	0	0	0.188092	1	0	0	0	0	0	0	0	0
C9JCI8	Cyclic AMP-dependent transcription factor ATF-2 (Fragment)	ATF2	1	20,3	4,97	0	0	0	0	0	0	0	0	0	0	0	0	0	0	0.188092	1	0	0	0	0	0	0	0	0
Q9BUT1	3-hydroxybutyrate dehydrogenase type 2	BDH2	1	26,7	7,65	0	0	0	0	0	0	0	0	0	0	0	0	0	0	0	0	0.188092	1	0	0	0	0	0	0
A0A0G2JK44	Bromodomain-containing protein 2	BRD2	1	92	9,16	0	0	0	0	0	0	0	0	0	0	0	0	0	0	0	0	0.188092	1	0	0	0	0	0	0
A0A1B0GVN3	Uncharacterized protein C2orf92	C2orf92	1	30,2	8,91	0	0	0	0	0	0	0	0	0	0	0	0	0	0	0	0	0.188092	1	0	0	0	0	0	0
A0A1B0GU49	Voltage-dependent L-type calcium channel subunit alpha-1D (Fragment)	CACNA1D	1	8,2	7,02	0	0	0	0	0	0	0	0	0	0	0	0	0	0	0.188092	1	0	0	0	0	0	0	0	0
Q86V15	Zinc finger protein castor homolog 1	CASZ1	1	189,9	7,03	0	0	0	0	0	0	0	0	0	0	0	0	0	0	0.188092	1	0	0	0	0	0	0	0	0
A0A0G2JP87	Alpha-helical coiled-coil rod protein	CCHCR1	1	98,8	6,8	0	0	0	0	0	0	0	0	0	0	0	0	0	0	0	0	0.188092	1	0	0	0	0	0	0
P21926	CD9 antigen	CD9	1	25,4	7,15	0	0	0	0	0	0	0	0	0	0	0	0	0	0	0.188092	1	0	0	0	0	0	0	0	0
F5H550	C-type lectin domain family 18 member C	CLEC18C	1	50,5	8,13	0	0	0	0	0	0	0	0	0	0	0	0	0	0	0	0	0.188092	1	0	0	0	0	0	0
F5H7C2	Death domain-containing protein CRADD	CRADD	1	14	7,2	0	0	0	0	0	0	0	0	0	0	0	0	0	0	0.188092	1	0	0	0	0	0	0	0	0
Q92793	CREB-binding protein	CREBBP	1	265,2	8,53	0	0	0	0	0	0	0	0	0	0	0	0	0	0	0.188092	1	0	0	0	0	0	0	0	0
E7ET48	Beta/gamma crystallin domain-containing protein 2	CRYBG2	1	212,2	6,18	0	0	0	0	0	0	0	0	0	0	0	0	0	0	0.188092	1	0	0	0	0	0	0	0	0
A0A0A0MRQ7	DPY30 domain-containing protein 2	DYDC2	1	22,1	6,06	0	0	0	0	0	0	0	0	0	0	0	0	0	0	0.188092	1	0	0	0	0	0	0	0	0
A0A096LNH2	EF-hand calcium-binding domain-containing protein 8	EFCAB8	1	145,8	8,9	0	0	0	0	0	0	0	0	0	0	0	0	0	0	0.188092	1	0	0	0	0	0	0	0	0
Q9BXX0	EMILIN-2	EMILIN2	1	115,6	6,46	0	0	0	0	0	0	0	0	0	0	0	0	0	0	0	0	0.188092	1	0	0	0	0	0	0
O75355	Ectonucleoside triphosphate diphosphohydrolase 3	ENTPD3	1	59,1	6,42	0	0	0	0	0	0	0	0	0	0	0	0	0	0	0.188092	1	0	0	0	0	0	0	0	0
A0A494C0D8	Fibrillin-3	FBN3	1	304,3	5,06	0	0	0	0	0	0	0	0	0	0	0	0	0	0	0.188092	1	0	0	0	0	0	0	0	0
Q6BAA4	Fc receptor-like B	FCRLB	1	46,9	9,01	0	0	0	0	0	0	0	0	0	0	0	0	0	0	0	0	0.188092	1	0	0	0	0	0	0
Q5VV16	Forkhead box protein D4-like 5	FOXD4L5	1	45,8	9,42	0	0	0	0	0	0	0	0	0	0	0	0	0	0	0.188092	1	0	0	0	0	0	0	0	0
Q8TEQ6	Gem-associated protein 5	GEMIN5	1	168,5	6,62	0	0	0	0	0	0	0	0	0	0	0	0	0	0	0.188092	1	0	0	0	0	0	0	0	0
Q53GS7	Nucleoporin GLE1	GLE1	1	79,8	7,43	0	0	0	0	0	0	0	0	0	0	0	0	0	0	0.188092	1	0	0	0	0	0	0	0	0
Q13439	Golgin subfamily A member 4	GOLGA4	1	261	5,39	0	0	0	0	0	0	0	0	0	0	0	0	0	0	0	0	0.188092	1	0	0	0	0	0	0
E7EQF3	Glycophorin	GYPA	1	12,8	5,36	0	0	0	0	0	0	0	0	0	0	0	0	0	0	0.188092	1	0	0	0	0	0	0	0	0
Q76N89	E3 ubiquitin-protein ligase HECW1	HECW1	1	179,4	5,5	0	0	0	0	0	0	0	0	0	0	0	0	0	0	0	0	0.188092	1	0	0	0	0	0	0
Q86YV9	Hermansky-Pudlak syndrome 6 protein	HPS6	1	82,9	6,28	0	0	0	0	0	0	0	0	0	0	0	0	0	0	0.188092	1	0	0	0	0	0	0	0	0
O60229	Kalirin	KALRN	1	340	6,07	0	0	0	0	0	0	0	0	0	0	0	0	0	0	0.188092	1	0	0	0	0	0	0	0	0
Q96AC6	Kinesin-like protein KIFC2	KIFC2	1	90,1	9,48	0	0	0	0	0	0	0	0	0	0	0	0	0	0	0.188092	1	0	0	0	0	0	0	0	0
E9PR22	Kallikrein-12	KLK12	1	19,4	8,32	0	0	0	0	0	0	0	0	0	0	0	0	0	0	0.188092	1	0	0	0	0	0	0	0	0
A0A0G2JS28	Keratin-associated protein 5-5	KRTAP5-5	1	19,8	7,88	0	0	0	0	0	0	0	0	0	0	0	0	0	0	0.188092	1	0	0	0	0	0	0	0	0
P11047	Laminin subunit gamma-1	LAMC1	1	177,5	5,12	0	0	0	0	0	0	0	0	0	0	0	0	0	0	0	0	0.188092	1	0	0	0	0	0	0
B5MDU6	Lipid droplet-associated hydrolase	LDAH	1	42,6	6,93	0	0	0	0	0	0	0	0	0	0	0	0	0	0	0.188092	1	0	0	0	0	0	0	0	0
Q86WA8	Lon protease homolog 2, peroxisomal	LONP2	1	94,6	7,3	0	0	0	0	0	0	0	0	0	0	0	0	0	0	0	0	0.188092	1	0	0	0	0	0	0
M0R3C1	Volume-regulated anion channel subunit LRRC8E (Fragment)	LRRC8E	1	7,6	7,12	0	0	0	0	0	0	0	0	0	0	0	0	0	0	0.188092	1	0	0	0	0	0	0	0	0
M0QZL9	Lipolysis-stimulated lipoprotein receptor (Fragment)	LSR	1	12	5,01	0	0	0	0	0	0	0	0	0	0	0	0	0	0	0.188092	1	0	0	0	0	0	0	0	0
E9PSA9	Membrane-spanning 4-domains subfamily A member 6A	MS4A6A	1	30	8,02	0	0	0	0	0	0	0	0	0	0	0	0	0	0	0	0	0.188092	1	0	0	0	0	0	0
A0A6Q8PFL7	Myelin regulatory factor (Fragment)	MYRF	1	11,2	6,1	0	0	0	0	0	0	0	0	0	0	0	0	0	0	0.188092	1	0	0	0	0	0	0	0	0
A0A6Q8PGL4	E3 ubiquitin-protein ligase NEDD4-like	NEDD4L	1	5,5	5,17	0	0	0	0	0	0	0	0	0	0	0	0	0	0	0.188092	1	0	0	0	0	0	0	0	0
Q5QGS0	Neurite extension and migration factor	NEXMIF	1	167,4	6,4	0	0	0	0	0	0	0	0	0	0	0	0	0	0	0	0	0.188092	1	0	0	0	0	0	0
O00634	Netrin-3	NTN3	1	61,4	8,79	0	0	0	0	0	0	0	0	0	0	0	0	0	0	0.188092	1	0	0	0	0	0	0	0	0
Q8NHC8	Olfactory receptor 2T6	OR2T6	1	34,7	8,06	0	0	0	0	0	0	0	0	0	0	0	0	0	0	0.188092	1	0	0	0	0	0	0	0	0
A6NGY5	Olfactory receptor 51F1	OR51F1	1	35,8	8,03	0	0	0	0	0	0	0	0	0	0	0	0	0	0	0.188092	1	0	0	0	0	0	0	0	0
A0A669KBA7	Paired box protein Pax-9 (Fragment)	PAX9	1	8,9	10,24	0	0	0	0	0	0	0	0	0	0	0	0	0	0	0	0	0.188092	1	0	0	0	0	0	0
D6RCB8	5-phosphohydroxy-L-lysine phospho-lyase	PHYKPL	1	7,4	7,12	0	0	0	0	0	0	0	0	0	0	0	0	0	0	0.188092	1	0	0	0	0	0	0	0	0
Q9NWS0	PIH1 domain-containing protein 1	PIH1D1	1	32,3	5,14	0	0	0	0	0	0	0	0	0	0	0	0	0	0	0	0	0.188092	1	0	0	0	0	0	0
Q86WI1	Fibrocystin-L	PKHD1L1	1	465,4	6,11	0	0	0	0	0	0	0	0	0	0	0	0	0	0	0	0	0.188092	1	0	0	0	0	0	0
Q9UHN1	DNA polymerase subunit gamma-2, mitochondrial	POLG2	1	54,9	8,35	0	0	0	0	0	0	0	0	0	0	0	0	0	0	0.188092	1	0	0	0	0	0	0	0	0
O14829	Serine/threonine-protein phosphatase with EF-hands 1	PPEF1	1	75,7	6,84	0	0	0	0	0	0	0	0	0	0	0	0	0	0	0.188092	1	0	0	0	0	0	0	0	0
P57071	PR domain zinc finger protein 15	PRDM15	1	169,2	8,24	0	0	0	0	0	0	0	0	0	0	0	0	0	0	0.188092	1	0	0	0	0	0	0	0	0
A6NM42	Serine incorporator 4	SERINC4	1	46,1	9,28	0	0	0	0	0	0	0	0	0	0	0	0	0	0	0.188092	1	0	0	0	0	0	0	0	0
M0QZL4	Orphan sodium- and chloride-dependent neurotransmitter transporter NTT5 (Fragment)	SLC6A16	1	3,8	7,8	0	0	0	0	0	0	0	0	0	0	0	0	0	0	0.188092	1	0	0	0	0	0	0	0	0
Q15036	Sorting nexin-17	SNX17	1	52,9	7,46	0	0	0	0	0	0	0	0	0	0	0	0	0	0	0.188092	1	0	0	0	0	0	0	0	0
H0YCH2	TATA box-binding protein-associated factor RNA polymerase I subunit D (Fragment)	TAF1D	1	12,2	9,99	0	0	0	0	0	0	0	0	0	0	0	0	0	0	0.188092	1	0	0	0	0	0	0	0	0
Q53GI4	TEA domain family member 4 isoform 1 variant (Fragment)	TEAD4	1	48,3	7,33	0	0	0	0	0	0	0	0	0	0	0	0	0	0	0	0	0.188092	1	0	0	0	0	0	0
A0A0G2JN34	Transient receptor potential cation channel subfamily M member 1	TRPM1	1	186,4	7,14	0	0	0	0	0	0	0	0	0	0	0	0	0	0	0.188092	1	0	0	0	0	0	0	0	0
Q93098	Protein Wnt-8b	WNT8B	1	38,7	8,54	0	0	0	0	0	0	0	0	0	0	0	0	0	0	0	0	0.188092	1	0	0	0	0	0	0
Q96NJ6	Zinc finger protein 3 homolog	ZFP3	1	57,6	7,34	0	0	0	0	0	0	0	0	0	0	0	0	0	0	0.188092	1	0	0	0	0	0	0	0	0
Q5BKT4	Dol-P-Glc:Glc(2)Man(9)GlcNAc(2)-PP-Dol alpha-1,2-glucosyltransferase	ALG10	1	55,6	9,29	0	0	0	0	0	0	0	0	0	0	0	0	0	0	0.185264	1	0	0	0	0	0	0	0	0
P49703	ADP-ribosylation factor-like protein 4D	ARL4D	1	22,1	9,94	0	0	0	0	0	0	0	0	0	0	0	0	0	0	0.185264	1	0	0	0	0	0	0	0	0
Q76B58	BMP/retinoic acid-inducible neural-specific protein 3	BRINP3	1	88,4	7,81	0	0	0	0	0	0	0	0	0	0	0	0	0	0	0.185264	1	0	0	0	0	0	0	0	0
Q8N9H6	Putative uncharacterized protein C8orf31	C8orf31	1	14,5	9,07	0	0	0	0	0	0	0	0	0	0	0	0	0	0	0.185264	1	0	0	0	0	0	0	0	0
Q9P0X4	Voltage-dependent T-type calcium channel subunit alpha-1I	CACNA1I	1	244,9	6,54	0	0	0	0	0	0	0	0	0	0	0	0	0	0	0.185264	1	0	0	0	0	0	0	0	0
P45973	Chromobox protein homolog 5	CBX5	1	22,2	5,86	0	0	0	0	0	0	0	0	0	0	0	0	0	0	0.185264	1	0	0	0	0	0	0	0	0
Q9UMD9	Collagen alpha-1(XVII) chain	COL17A1	1	150,3	8,79	0	0	0	0	0	0	0	0	0	0	0	0	0	0	0.185264	1	0	0	0	0	0	0	0	0
Q9HCQ5	Polypeptide N-acetylgalactosaminyltransferase 9	GALNT9	1	68,3	8,44	0	0	0	0	0	0	0	0	0	0	0	0	0	0	0.185264	1	0	0	0	0	0	0	0	0
Q8NEC7	Glutathione S-transferase C-terminal domain-containing protein	GSTCD	1	71	7,78	0	0	0	0	0	0	0	0	0	0	0	0	0	0	0.185264	1	0	0	0	0	0	0	0	0
Q7Z2Y8	Interferon-induced very large GTPase 1	GVINP1	1	278,9	6,55	0	0	0	0	0	0	0	0	0	0	0	0	0	0	0.185264	1	0	0	0	0	0	0	0	0
A0A087WT44	Heme oxygenase (biliverdin-producing)	HMOX2	1	41,6	5,44	0	0	0	0	0	0	0	0	0	0	0	0	0	0	0.185264	1	0	0	0	0	0	0	0	0
Q96PY6	Serine/threonine-protein kinase Nek1	NEK1	1	142,7	5,94	0	0	0	0	0	0	0	0	0	0	0	0	0	0	0.185264	1	0	0	0	0	0	0	0	0
Q96P20	NACHT, LRR and PYD domains-containing protein 3	NLRP3	1	118,1	6,65	0	0	0	0	0	0	0	0	0	0	0	0	0	0	0.185264	1	0	0	0	0	0	0	0	0
Q7RTM1	Proton channel OTOP1	OTOP1	1	67,3	8,41	0	0	0	0	0	0	0	0	0	0	0	0	0	0	0.185264	1	0	0	0	0	0	0	0	0
H7BZP2	Phosducin-like protein 3 (Fragment)	PDCL3	1	17,1	6,34	0	0	0	0	0	0	0	0	0	0	0	0	0	0	0.185264	1	0	0	0	0	0	0	0	0
Q01970	1-phosphatidylinositol 4,5-bisphosphate phosphodiesterase beta-3	PLCB3	1	138,7	5,9	0	0	0	0	0	0	0	0	0	0	0	0	0	0	0.185264	1	0	0	0	0	0	0	0	0
A0A087WZV0	Inositol hexakisphosphate and diphosphoinositol-pentakisphosphate kinase	PPIP5K2	1	144,3	7,99	0	0	0	0	0	0	0	0	0	0	0	0	0	0	0.185264	1	0	0	0	0	0	0	0	0
K7EL35	Rhophilin-2	RHPN2	1	14,6	9,5	0	0	0	0	0	0	0	0	0	0	0	0	0	0	0.185264	1	0	0	0	0	0	0	0	0
A0A087WUZ3	Spectrin beta chain	SPTBN1	1	274,7	5,57	0	0	0	0	0	0	0	0	0	0	0	0	0	0	0.185264	1	0	0	0	0	0	0	0	0
Q969Z0	FAST kinase domain-containing protein 4	TBRG4	1	70,7	7,42	0	0	0	0	0	0	0	0	0	0	0	0	0	0	0.185264	1	0	0	0	0	0	0	0	0
A0A494C034	Tropomyosin alpha-3 chain (Fragment)	TPM3	1	11	4,65	0	0	0	0	0	0	0	0	0	0	0	0	0	0	0.185264	1	0	0	0	0	0	0	0	0
A0A494C1S6	Tripeptidyl-peptidase 2 (Fragment)	TPP2	1	13,8	5,17	0	0	0	0	0	0	0	0	0	0	0	0	0	0	0.185264	1	0	0	0	0	0	0	0	0
Q9HAU5	Regulator of nonsense transcripts 2	UPF2	1	147,7	5,69	0	0	0	0	0	0	0	0	0	0	0	0	0	0	0.185264	1	0	0	0	0	0	0	0	0
P42768	Wiskott-Aldrich syndrome protein	WAS	1	52,9	6,64	0	0	0	0	0	0	0	0	0	0	0	0	0	0	0.185264	1	0	0	0	0	0	0	0	0
H0YFV4	ATP-binding cassette sub-family C member 9 (Fragment)	ABCC9	1	131,5	6,16	0	0	0	0	0	0	0	0	0	0	0	0	0	0	0	0	0	0	0	0	0	0	0.182519	1
P07327	Alcohol dehydrogenase 1A	ADH1A	1	39,8	7,94	0	0	0	0	0	0	0	0	0	0	0	0	0	0	0	0	0	0	0	0	0	0	0.182519	1
O75891	Cytosolic 10-formyltetrahydrofolate dehydrogenase	ALDH1L1	1	98,8	5,94	0	0	0	0	0	0	0	0	0	0	0	0	0	0	0	0	0	0	0	0	0	0	0.182519	1
Q7Z6G8	Ankyrin repeat and sterile alpha motif domain-containing protein 1B	ANKS1B	1	138	6,37	0	0	0	0	0	0	0	0	0	0	0	0	0	0	0	0	0	0	0	0	0	0	0.182519	1
E7EU80	Rho guanine nucleotide exchange factor 7	ARHGEF7	1	16,4	5,88	0	0	0	0	0	0	0	0	0	0	0	0	0	0	0	0	0	0	0	0	0	0	0.182519	1
Q9C0F0	Putative Polycomb group protein ASXL3	ASXL3	1	241,8	6,14	0	0	0	0	0	0	0	0	0	0	0	0	0	0	0	0	0	0	0	0	0	0	0.182519	1
Q5H9F3	BCL-6 corepressor-like protein 1	BCORL1	1	182,4	7,24	0	0	0	0	0	0	0	0	0	0	0	0	0	0	0	0	0	0	0	0	0	0	0.182519	1
A0A0A0MTQ8	Coiled-coil domain-containing protein 175	CCDC175	1	97,4	5,99	0	0	0	0	0	0	0	0	0	0	0	0	0	0	0	0	0	0	0	0	0	0	0.182519	1
P12111	Collagen alpha-3(VI) chain	COL6A3	1	343,5	6,68	0	0	0	0	0	0	0	0	0	0	0	0	0	0	0	0	0	0	0	0	0	0	0.182519	1
Q8WXI9	Transcriptional repressor p66-beta	GATAD2B	1	65,2	9,7	0	0	0	0	0	0	0	0	0	0	0	0	0	0	0	0	0	0	0	0	0	0	0.182519	1
Q2TB90	Hexokinase HKDC1	HKDC1	1	102,5	7,12	0	0	0	0	0	0	0	0	0	0	0	0	0	0	0	0	0	0	0	0	0	0	0.182519	1
Q96LU7	Myelin regulatory factor-like protein	MYRFL	1	101,6	6,84	0	0	0	0	0	0	0	0	0	0	0	0	0	0	0	0	0	0	0	0	0	0	0.182519	1
G3XA84	Placenta growth factor	PGF	1	19,2	8,57	0	0	0	0	0	0	0	0	0	0	0	0	0	0	0	0	0	0	0	0	0	0	0.182519	1
Q92681	Regulatory solute carrier protein family 1 member 1	RSC1A1	1	66,7	4,87	0	0	0	0	0	0	0	0	0	0	0	0	0	0	0	0	0	0	0	0	0	0	0.182519	1
A6NDD5	Synapse differentiation-inducing gene protein 1-like	SYNDIG1L	1	25,8	4,63	0	0	0	0	0	0	0	0	0	0	0	0	0	0	0	0	0	0	0	0	0	0	0.182519	1
P07996	Thrombospondin-1	THBS1	1	129,3	4,94	0	0	0	0	0	0	0	0	0	0	0	0	0	0	0	0	0	0	0	0	0	0	0.182519	1
O15393	Transmembrane protease serine 2	TMPRSS2	1	53,8	7,81	0	0	0	0	0	0	0	0	0	0	0	0	0	0	0	0	0	0	0	0	0	0	0.182519	1
Q562E7	WD repeat-containing protein 81	WDR81	1	211,6	5,58	0	0	0	0	0	0	0	0	0	0	0	0	0	0	0	0	0	0	0	0	0	0	0.182519	1
Q8TF47	Zinc finger protein 90 homolog	ZFP90	1	73	8,06	0	0	0	0	0	0	0	0	0	0	0	0	0	0	0	0	0	0	0	0	0	0	0.182519	1
Q9UKG1	DCC-interacting protein 13-alpha	APPL1	1	79,6	5,41	0	0	0	0	0	0	0	0	0	0	0	0	0	0	0.176631	1	0	0	0	0	0	0	0	0
M0QZG5	CD209 antigen	CD209	1	37,8	5,39	0	0	0	0	0	0	0	0	0	0	0	0	0	0	0.176631	1	0	0	0	0	0	0	0	0
A0A0D9SG04	Cordon-bleu protein-like 1	COBLL1	1	134,8	6,71	0	0	0	0	0	0	0	0	0	0	0	0	0	0	0.176631	1	0	0	0	0	0	0	0	0
H7C1W8	Cyclic AMP-responsive element-binding protein 3-like protein 2 (Fragment)	CREB3L2	1	26,8	7,12	0	0	0	0	0	0	0	0	0	0	0	0	0	0	0.176631	1	0	0	0	0	0	0	0	0
Q30KQ8	Beta-defensin 112	DEFB112	1	13	8,48	0	0	0	0	0	0	0	0	0	0	0	0	0	0	0.176631	1	0	0	0	0	0	0	0	0
Q7L2E3	ATP-dependent RNA helicase DHX30	DHX30	1	133,9	8,78	0	0	0	0	0	0	0	0	0	0	0	0	0	0	0.176631	1	0	0	0	0	0	0	0	0
J3QSE7	Dymeclin (Fragment)	DYM	1	15,3	8	0	0	0	0	0	0	0	0	0	0	0	0	0	0	0.176631	1	0	0	0	0	0	0	0	0
A0A087WZK9	Eukaryotic translation initiation factor 3 subunit H	EIF3H	1	39,6	6,39	0	0	0	0	0	0	0	0	0	0	0	0	0	0	0.176631	1	0	0	0	0	0	0	0	0
A0A087WUT6	Eukaryotic translation initiation factor 5B	EIF5B	1	138,6	5,58	0	0	0	0	0	0	0	0	0	0	0	0	0	0	0.176631	1	0	0	0	0	0	0	0	0
Q9UKT7	F-box/LRR-repeat protein 3	FBXL3	1	48,7	6,89	0	0	0	0	0	0	0	0	0	0	0	0	0	0	0.176631	1	0	0	0	0	0	0	0	0
Q9H0R4	Haloacid dehalogenase-like hydrolase domain-containing protein 2	HDHD2	1	28,5	6,24	0	0	0	0	0	0	0	0	0	0	0	0	0	0	0.176631	1	0	0	0	0	0	0	0	0
P31249	Homeobox protein Hox-D3	HOXD3	1	45,7	8,78	0	0	0	0	0	0	0	0	0	0	0	0	0	0	0.176631	1	0	0	0	0	0	0	0	0
Q9UPZ3	Hermansky-Pudlak syndrome 5 protein	HPS5	1	127,4	5,54	0	0	0	0	0	0	0	0	0	0	0	0	0	0	0.176631	1	0	0	0	0	0	0	0	0
D6RDX1	Vesicular integral-membrane protein VIP36 (Fragment)	LMAN2	1	32,7	6,14	0	0	0	0	0	0	0	0	0	0	0	0	0	0	0.176631	1	0	0	0	0	0	0	0	0
Q9NR99	Matrix-remodeling-associated protein 5	MXRA5	1	312	8,32	0	0	0	0	0	0	0	0	0	0	0	0	0	0	0.176631	1	0	0	0	0	0	0	0	0
Q9UKX3	Myosin-13	MYH13	1	223,5	5,68	0	0	0	0	0	0	0	0	0	0	0	0	0	0	0.176631	1	0	0	0	0	0	0	0	0
F5H4S8	Nuclear factor of-activated T-cells, cytoplasmic 1	NFATC1	1	51,1	7,5	0	0	0	0	0	0	0	0	0	0	0	0	0	0	0.176631	1	0	0	0	0	0	0	0	0
Q9BY49	Peroxisomal trans-2-enoyl-CoA reductase	PECR	1	32,5	8,81	0	0	0	0	0	0	0	0	0	0	0	0	0	0	0.176631	1	0	0	0	0	0	0	0	0
Q58EX7	Puratrophin-1	PLEKHG4	1	130,7	5,64	0	0	0	0	0	0	0	0	0	0	0	0	0	0	0.176631	1	0	0	0	0	0	0	0	0
A0A499FIV4	Peroxisome proliferator-activated receptor gamma	PPARG	1	21,3	6,9	0	0	0	0	0	0	0	0	0	0	0	0	0	0	0.176631	1	0	0	0	0	0	0	0	0
A0A1B0GTQ2	Ras-related protein Rab-34, isoform NARR	RAB34	1	27	11,97	0	0	0	0	0	0	0	0	0	0	0	0	0	0	0.176631	1	0	0	0	0	0	0	0	0
C9IY58	E3 ubiquitin-protein ligase RNF13 (Fragment)	RNF13	1	26,3	5,29	0	0	0	0	0	0	0	0	0	0	0	0	0	0	0.176631	1	0	0	0	0	0	0	0	0
Q99250	Sodium channel protein type 2 subunit alpha	SCN2A	1	227,8	5,73	0	0	0	0	0	0	0	0	0	0	0	0	0	0	0.176631	1	0	0	0	0	0	0	0	0
F8VZ97	Serine dehydratase-like (Fragment)	SDSL	1	3,2	4,88	0	0	0	0	0	0	0	0	0	0	0	0	0	0	0.176631	1	0	0	0	0	0	0	0	0
A0A087WYZ7	Semaphorin-4F	SEMA4F	1	79,9	7,11	0	0	0	0	0	0	0	0	0	0	0	0	0	0	0.176631	1	0	0	0	0	0	0	0	0
O95470	Sphingosine-1-phosphate lyase 1	SGPL1	1	63,5	9,16	0	0	0	0	0	0	0	0	0	0	0	0	0	0	0.176631	1	0	0	0	0	0	0	0	0
Q8IWX5	Sphingosine-1-phosphate phosphatase 2	SGPP2	1	44,7	9,04	0	0	0	0	0	0	0	0	0	0	0	0	0	0	0.176631	1	0	0	0	0	0	0	0	0
R4GN64	Calcium-binding mitochondrial carrier protein Aralar2	SLC25A13	1	8	6,61	0	0	0	0	0	0	0	0	0	0	0	0	0	0	0.176631	1	0	0	0	0	0	0	0	0
Q96R06	Sperm-associated antigen 5	SPAG5	1	134,3	5	0	0	0	0	0	0	0	0	0	0	0	0	0	0	0.176631	1	0	0	0	0	0	0	0	0
A6NGW2	Putative stereocilin-like protein	STRCP1	1	192,3	5,4	0	0	0	0	0	0	0	0	0	0	0	0	0	0	0.176631	1	0	0	0	0	0	0	0	0
O95359	Transforming acidic coiled-coil-containing protein 2	TACC2	1	309,2	4,79	0	0	0	0	0	0	0	0	0	0	0	0	0	0	0.176631	1	0	0	0	0	0	0	0	0
E9PD25	Metalloendopeptidase	TLL1	1	117,3	6,07	0	0	0	0	0	0	0	0	0	0	0	0	0	0	0.176631	1	0	0	0	0	0	0	0	0
K7EIH1	Zinc finger protein 500 (Fragment)	ZNF500	1	10,1	9,92	0	0	0	0	0	0	0	0	0	0	0	0	0	0	0.176631	1	0	0	0	0	0	0	0	0
E9PJR8	ATP-binding cassette sub-family B member 7, mitochondrial (Fragment)	ABCB7	1	20,6	10,99	0	0	0	0	0	0	0	0	0	0	0	0	0	0	0	0	0	0	0	0	0	0	0.174135	1
G3V1B6	MICOS complex subunit MIC26	APOO	1	13,1	7,28	0	0	0	0	0	0	0	0	0	0	0	0	0	0	0	0	0	0	0	0	0	0	0.174135	1
Q01850	Cerebellar degeneration-related protein 2	CDR2	1	51,8	5,06	0	0	0	0	0	0	0	0	0	0	0	0	0	0	0	0	0	0	0	0	0	0	0.174135	1
Q5KU26	Collectin-12	COLEC12	1	81,5	5,69	0	0	0	0	0	0	0	0	0	0	0	0	0	0	0	0	0	0	0	0	0	0	0.174135	1
Q8TB45	DEP domain-containing mTOR-interacting protein	DEPTOR	1	46,3	8,07	0	0	0	0	0	0	0	0	0	0	0	0	0	0	0	0	0	0	0	0	0	0	0.174135	1
P21860	Receptor tyrosine-protein kinase erbB-3	ERBB3	1	148	6,55	0	0	0	0	0	0	0	0	0	0	0	0	0	0	0	0	0	0	0	0	0	0	0.174135	1
Q9UJC3	Protein Hook homolog 1	HOOK1	1	84,6	5,15	0	0	0	0	0	0	0	0	0	0	0	0	0	0	0	0	0	0	0	0	0	0	0.174135	1
Q13753	Laminin subunit gamma-2	LAMC2	1	130,9	6,19	0	0	0	0	0	0	0	0	0	0	0	0	0	0	0	0	0	0	0	0	0	0	0.174135	1
F8WCL1	Limb region 1 protein homolog	LMBR1	1	4,5	8,24	0	0	0	0	0	0	0	0	0	0	0	0	0	0	0	0	0	0	0	0	0	0	0.174135	1
P50851	Lipopolysaccharide-responsive and beige-like anchor protein	LRBA	1	318,9	5,6	0	0	0	0	0	0	0	0	0	0	0	0	0	0	0	0	0	0	0	0	0	0	0.174135	1
A0A0A0MSB4	Oxysterol-binding protein	OSBP2	1	72,2	6,16	0	0	0	0	0	0	0	0	0	0	0	0	0	0	0	0	0	0	0	0	0	0	0.174135	1
A0A0G2JPP5	Protein scribble homolog	SCRIB	1	177,6	5,1	0	0	0	0	0	0	0	0	0	0	0	0	0	0	0	0	0	0	0	0	0	0	0.174135	1
O00400	Acetyl-coenzyme A transporter 1	SLC33A1	1	60,9	7,33	0	0	0	0	0	0	0	0	0	0	0	0	0	0	0	0	0	0	0	0	0	0	0.174135	1
F8W0W6	Sm protein F	SNRPF	1	13,7	9,67	0	0	0	0	0	0	0	0	0	0	0	0	0	0	0	0	0	0	0	0	0	0	0.174135	1
H7C0Q9	Disintegrin and metalloproteinase domain-containing protein 22 (Fragment)	ADAM22	1	36,1	8,29	0	0	0	0	0	0	0	0	0	0	0	0	0	0	0.170519	1	0	0	0	0	0	0	0	0
Q8WYP5	Protein ELYS	AHCTF1	1	252,3	6,6	0	0	0	0	0	0	0	0	0	0	0	0	0	0	0.170519	1	0	0	0	0	0	0	0	0
Q5TB80	Centrosomal protein of 162 kDa	CEP162	1	161,8	5,47	0	0	0	0	0	0	0	0	0	0	0	0	0	0	0.170519	1	0	0	0	0	0	0	0	0
H0Y596	Coagulation factor XI (Fragment)	F11	1	23,1	8,47	0	0	0	0	0	0	0	0	0	0	0	0	0	0	0.170519	1	0	0	0	0	0	0	0	0
E5RH15	F-box/LRR-repeat protein 8 (Fragment)	FBXL8	1	17,9	7,05	0	0	0	0	0	0	0	0	0	0	0	0	0	0	0.170519	1	0	0	0	0	0	0	0	0
Q8NA03	Fibrous sheath-interacting protein 1	FSIP1	1	66,1	5,16	0	0	0	0	0	0	0	0	0	0	0	0	0	0	0.170519	1	0	0	0	0	0	0	0	0
P19440	Glutathione hydrolase 1 proenzyme	GGT1	1	61,4	7,12	0	0	0	0	0	0	0	0	0	0	0	0	0	0	0.170519	1	0	0	0	0	0	0	0	0
Q5TC63	Growth hormone-regulated TBC protein 1	GRTP1	1	38,5	8,78	0	0	0	0	0	0	0	0	0	0	0	0	0	0	0.170519	1	0	0	0	0	0	0	0	0
O15488	Glycogenin-2	GYG2	1	55,1	5,1	0	0	0	0	0	0	0	0	0	0	0	0	0	0	0.170519	1	0	0	0	0	0	0	0	0
P14317	Hematopoietic lineage cell-specific protein	HCLS1	1	54	4,81	0	0	0	0	0	0	0	0	0	0	0	0	0	0	0.170519	1	0	0	0	0	0	0	0	0
A0A0C4DG76	Hephaestin	HEPH	1	130,7	5,99	0	0	0	0	0	0	0	0	0	0	0	0	0	0	0.170519	1	0	0	0	0	0	0	0	0
P48723	Heat shock 70 kDa protein 13	HSPA13	1	51,9	5,76	0	0	0	0	0	0	0	0	0	0	0	0	0	0	0.170519	1	0	0	0	0	0	0	0	0
H0YI34	Protein kinase C-binding protein NELL2 (Fragment)	NELL2	1	27,8	5,26	0	0	0	0	0	0	0	0	0	0	0	0	0	0	0.170519	1	0	0	0	0	0	0	0	0
Q13423	NAD(P) transhydrogenase, mitochondrial	NNT	1	113,8	8,09	0	0	0	0	0	0	0	0	0	0	0	0	0	0	0.170519	1	0	0	0	0	0	0	0	0
Q9BXB4	Oxysterol-binding protein-related protein 11	OSBPL11	1	83,6	7,06	0	0	0	0	0	0	0	0	0	0	0	0	0	0	0.170519	1	0	0	0	0	0	0	0	0
Q504Q3	PAN2-PAN3 deadenylation complex catalytic subunit PAN2	PAN2	1	135,3	5,99	0	0	0	0	0	0	0	0	0	0	0	0	0	0	0.170519	1	0	0	0	0	0	0	0	0
P53801	Pituitary tumor-transforming gene 1 protein-interacting protein	PTTG1IP	1	20,3	8,79	0	0	0	0	0	0	0	0	0	0	0	0	0	0	0.170519	1	0	0	0	0	0	0	0	0
Q5T481	RNA-binding protein 20	RBM20	1	134,3	5,69	0	0	0	0	0	0	0	0	0	0	0	0	0	0	0.170519	1	0	0	0	0	0	0	0	0
Q7RTU9	Stereocilin	STRC	1	192,8	5,41	0	0	0	0	0	0	0	0	0	0	0	0	0	0	0.170519	1	0	0	0	0	0	0	0	0
G3V1L9	Tight junction protein 1 (Zona occludens 1), isoform CRA_a	TJP1	1	197,3	6,67	0	0	0	0	0	0	0	0	0	0	0	0	0	0	0.170519	1	0	0	0	0	0	0	0	0
Q96T25	Zinc finger protein ZIC 5	ZIC5	1	68,4	8,76	0	0	0	0	0	0	0	0	0	0	0	0	0	0	0.170519	1	0	0	0	0	0	0	0	0
Q05481	Zinc finger protein 91	ZNF91	1	137,1	9,32	0	0	0	0	0	0	0	0	0	0	0	0	0	0	0.170519	1	0	0	0	0	0	0	0	0
P08183	ATP-dependent translocase ABCB1	ABCB1	1	141,4	9	0	0	0	0	0	0	0	0	0	0	0	0	0	0	0	0	0	0	0	0	0.169931	1	0	0
P21549	Serine--pyruvate aminotransferase	AGXT	1	43	8,4	0	0	0	0	0	0	0	0	0	0	0	0	0	0	0	0	0	0	0	0	0.169931	1	0	0
Q8WYA1	Aryl hydrocarbon receptor nuclear translocator-like protein 2	ARNTL2	1	70,8	7,37	0	0	0	0	0	0	0	0	0	0	0	0	0	0	0	0	0	0	0	0	0.169931	1	0	0
A8MVZ5	Butyrophilin-like protein 10	BTNL10	1	32,6	8,34	0	0	0	0	0	0	0	0	0	0	0	0	0	0	0	0	0	0	0	0	0.169931	1	0	0
O75419	Cell division control protein 45 homolog	CDC45	1	65,5	5,53	0	0	0	0	0	0	0	0	0	0	0	0	0	0	0	0	0	0	0	0	0.169931	1	0	0
P51790	H(+)/Cl(-) exchange transporter 3	CLCN3	1	90,9	6,28	0	0	0	0	0	0	0	0	0	0	0	0	0	0	0	0	0	0	0	0	0.169931	1	0	0
A6NLW8	Double homeobox protein A	DUXA	1	23,8	9,48	0	0	0	0	0	0	0	0	0	0	0	0	0	0	0	0	0	0	0	0	0.169931	1	0	0
P0C7U9	Protein FAM87A	FAM87A	1	31,7	10,01	0	0	0	0	0	0	0	0	0	0	0	0	0	0	0	0	0	0	0	0	0.169931	1	0	0
Q13888	General transcription factor IIH subunit 2	GTF2H2	1	44,4	6,76	0	0	0	0	0	0	0	0	0	0	0	0	0	0	0	0	0	0	0	0	0.169931	1	0	0
P40305	Interferon alpha-inducible protein 27, mitochondrial	IFI27	1	11,5	11,06	0	0	0	0	0	0	0	0	0	0	0	0	0	0	0	0	0	0	0	0	0.169931	1	0	0
Q8WWU7	Intelectin-2	ITLN2	1	36,2	8,28	0	0	0	0	0	0	0	0	0	0	0	0	0	0	0	0	0	0	0	0	0.169931	1	0	0
Q96JB6	Lysyl oxidase homolog 4	LOXL4	1	84,4	7,46	0	0	0	0	0	0	0	0	0	0	0	0	0	0	0	0	0	0	0	0	0.169931	1	0	0
Q969V3	Nicalin	NCLN	1	62,9	6,89	0	0	0	0	0	0	0	0	0	0	0	0	0	0	0	0	0	0	0	0	0.169931	1	0	0
O75192	Peroxisomal membrane protein 11A	PEX11A	1	28,3	9,64	0	0	0	0	0	0	0	0	0	0	0	0	0	0	0	0	0	0	0	0	0.169931	1	0	0
Q9Y4G2	Pleckstrin homology domain-containing family M member 1	PLEKHM1	1	117,4	6,52	0	0	0	0	0	0	0	0	0	0	0	0	0	0	0	0	0	0	0	0	0.169931	1	0	0
P22891	Vitamin K-dependent protein Z	PROZ	1	44,7	5,97	0	0	0	0	0	0	0	0	0	0	0	0	0	0	0	0	0	0	0	0	0.169931	1	0	0
Q6PEW0	Inactive serine protease 54	PRSS54	1	43,8	6,7	0	0	0	0	0	0	0	0	0	0	0	0	0	0	0	0	0	0	0	0	0.169931	1	0	0
Q7Z6E9	E3 ubiquitin-protein ligase RBBP6	RBBP6	1	201,4	9,64	0	0	0	0	0	0	0	0	0	0	0	0	0	0	0	0	0	0	0	0	0.169931	1	0	0
Q9NXI6	E3 ubiquitin-protein ligase RNF186	RNF186	1	24,1	7,27	0	0	0	0	0	0	0	0	0	0	0	0	0	0	0	0	0	0	0	0	0.169931	1	0	0
A0A087WYM3	NAD-dependent protein deacetylase sirtuin-2	SIRT2	1	43,3	5,12	0	0	0	0	0	0	0	0	0	0	0	0	0	0	0	0	0	0	0	0	0.169931	1	0	0
O14662	Syntaxin-16	STX16	1	37	6,11	0	0	0	0	0	0	0	0	0	0	0	0	0	0	0	0	0	0	0	0	0.169931	1	0	0
Q9C0D5	Protein TANC1	TANC1	1	202,1	8,32	0	0	0	0	0	0	0	0	0	0	0	0	0	0	0	0	0	0	0	0	0.169931	1	0	0
P59537	Taste receptor type 2 member 43	TAS2R43	1	35,6	10,04	0	0	0	0	0	0	0	0	0	0	0	0	0	0	0	0	0	0	0	0	0.169931	1	0	0
Q15714	TSC22 domain family protein 1	TSC22D1	1	109,6	5,64	0	0	0	0	0	0	0	0	0	0	0	0	0	0	0	0	0	0	0	0	0.169931	1	0	0
Q641Q2	WASH complex subunit 2A	WASHC2A	1	147,1	4,81	0	0	0	0	0	0	0	0	0	0	0	0	0	0	0	0	0	0	0	0	0.169931	1	0	0
Q6WRX3	Protein zyg-11 homolog A	ZYG11A	1	85,8	7,97	0	0	0	0	0	0	0	0	0	0	0	0	0	0	0	0	0	0	0	0	0.169931	1	0	0
Q13085	Acetyl-CoA carboxylase 1	ACACA	1	265,4	6,37	0	0	0	0	0	0	0	0	0	0	0	0	0.168767	1	0	0	0	0	0	0	0	0	0	0
K7EJ04	AT-rich interactive domain-containing protein 3A (Fragment)	ARID3A	1	35,4	9,16	0	0	0	0	0	0	0	0	0	0	0	0	0.168767	1	0	0	0	0	0	0	0	0	0	0
Q9UBN1	Voltage-dependent calcium channel gamma-4 subunit	CACNG4	1	36,6	9,1	0	0	0	0	0	0	0	0	0	0	0	0	0.168767	1	0	0	0	0	0	0	0	0	0	0
O95400	CD2 antigen cytoplasmic tail-binding protein 2	CD2BP2	1	37,6	4,61	0	0	0	0	0	0	0	0	0	0	0	0	0.168767	1	0	0	0	0	0	0	0	0	0	0
Q99807	5-demethoxyubiquinone hydroxylase, mitochondrial	COQ7	1	24,3	8,59	0	0	0	0	0	0	0	0	0	0	0	0	0.168767	1	0	0	0	0	0	0	0	0	0	0
P0CL82	G antigen 12I	GAGE12I	1	13	4,35	0	0	0	0	0	0	0	0	0	0	0	0	0.168767	1	0	0	0	0	0	0	0	0	0	0
Q9P0R6	GSK3B-interacting protein	GSKIP	1	15,6	4,48	0	0	0	0	0	0	0	0	0	0	0	0	0.168767	1	0	0	0	0	0	0	0	0	0	0
A0A182DWF8	HLA class II histocompatibility antigen, DQ alpha 1 chain (Fragment)	HLA-DQA1	1	2,4	6,18	0	0	0	0	0	0	0	0	0	0	0	0	0.168767	1	0	0	0	0	0	0	0	0	0	0
Q9NQG7	Hermansky-Pudlak syndrome 4 protein	HPS4	1	76,9	5,45	0	0	0	0	0	0	0	0	0	0	0	0	0.168767	1	0	0	0	0	0	0	0	0	0	0
Q99665	Interleukin-12 receptor subunit beta-2	IL12RB2	1	97,1	7,75	0	0	0	0	0	0	0	0	0	0	0	0	0.168767	1	0	0	0	0	0	0	0	0	0	0
H7C0Z2	Neuronal PAS domain-containing protein 2 (Fragment)	NPAS2	1	23,5	5,05	0	0	0	0	0	0	0	0	0	0	0	0	0.168767	1	0	0	0	0	0	0	0	0	0	0
Q8NGD5	Olfactory receptor 4K14	OR4K14	1	35	8,13	0	0	0	0	0	0	0	0	0	0	0	0	0.168767	1	0	0	0	0	0	0	0	0	0	0
Q2NL68	Proline and serine-rich protein 3	PROSER3	1	51	7,14	0	0	0	0	0	0	0	0	0	0	0	0	0.168767	1	0	0	0	0	0	0	0	0	0	0
Q9H974	Queuine tRNA-ribosyltransferase accessory subunit 2	QTRT2	1	46,7	6,81	0	0	0	0	0	0	0	0	0	0	0	0	0.168767	1	0	0	0	0	0	0	0	0	0	0
A0A087WVA1	Selenoprotein T	SELENOT	1	22,3	8,78	0	0	0	0	0	0	0	0	0	0	0	0	0.168767	1	0	0	0	0	0	0	0	0	0	0
A0A590UJF1	Stimulated by retinoic acid gene 8 protein homolog	STRA8	1	42,7	4,37	0	0	0	0	0	0	0	0	0	0	0	0	0.168767	1	0	0	0	0	0	0	0	0	0	0
Q9UH99	SUN domain-containing protein 2	SUN2	1	80,3	6,73	0	0	0	0	0	0	0	0	0	0	0	0	0.168767	1	0	0	0	0	0	0	0	0	0	0
Q6BDS2	UHRF1-binding protein 1	UHRF1BP1	1	159,4	6,14	0	0	0	0	0	0	0	0	0	0	0	0	0.168767	1	0	0	0	0	0	0	0	0	0	0
Q96GS4	BLOC-1-related complex subunit 6	BORCS6	1	37,2	5,76	0	0	0	0	0	0	0	0	0	0	0	0	0	0	0	0	0	0	0.165369	1	0	0	0	0
Q5T0Z8	Uncharacterized protein C6orf132	C6orf132	1	124	9,45	0	0	0	0	0	0	0	0	0	0	0	0	0	0	0	0	0	0	0.165369	1	0	0	0	0
Q8IX12	Cell division cycle and apoptosis regulator protein 1	CCAR1	1	132,7	5,76	0	0	0	0	0	0	0	0	0	0	0	0	0	0	0	0	0	0	0.165369	1	0	0	0	0
Q9Y6R9	Centrosomal protein CCDC61	CCDC61	1	57,3	10,27	0	0	0	0	0	0	0	0	0	0	0	0	0	0	0	0	0	0	0.165369	1	0	0	0	0
P32302	C-X-C chemokine receptor type 5	CXCR5	1	41,9	8,16	0	0	0	0	0	0	0	0	0	0	0	0	0	0	0	0	0	0	0.165369	1	0	0	0	0
Q8N118	Cytochrome P450 4X1	CYP4X1	1	58,8	8,48	0	0	0	0	0	0	0	0	0	0	0	0	0	0	0	0	0	0	0.165369	1	0	0	0	0
A0A140T8Z0	Protein diaphanous homolog 1	DIAPH1	1	140,2	5,39	0	0	0	0	0	0	0	0	0	0	0	0	0	0	0	0	0	0	0.165369	1	0	0	0	0
Q05639	Elongation factor 1-alpha 2	EEF1A2	1	50,4	9,03	0	0	0	0	0	0	0	0	0	0	0	0	0	0	0	0	0	0	0.165369	1	0	0	0	0
Q8TBF8	Protein FAM81A	FAM81A	1	42,4	8,92	0	0	0	0	0	0	0	0	0	0	0	0	0	0	0	0	0	0	0.165369	1	0	0	0	0
H0YI78	Kinesin-like protein KIF21A (Fragment)	KIF21A	1	71,4	5,72	0	0	0	0	0	0	0	0	0	0	0	0	0	0	0	0	0	0	0.165369	1	0	0	0	0
Q86XN8	RNA-binding protein MEX3D	MEX3D	1	64,8	5,35	0	0	0	0	0	0	0	0	0	0	0	0	0	0	0	0	0	0	0.165369	1	0	0	0	0
Q9HAP2	MLX-interacting protein	MLXIP	1	101,1	8,35	0	0	0	0	0	0	0	0	0	0	0	0	0	0	0	0	0	0	0.165369	1	0	0	0	0
Q9HC36	rRNA methyltransferase 3, mitochondrial	MRM3	1	47	8,73	0	0	0	0	0	0	0	0	0	0	0	0	0	0	0	0	0	0	0.165369	1	0	0	0	0
Q9GZQ4	Neuromedin-U receptor 2	NMUR2	1	47,7	8,72	0	0	0	0	0	0	0	0	0	0	0	0	0	0	0	0	0	0	0.165369	1	0	0	0	0
A6NEC2	Puromycin-sensitive aminopeptidase-like protein	NPEPPSL1	1	53,7	5,34	0	0	0	0	0	0	0	0	0	0	0	0	0	0	0	0	0	0	0.165369	1	0	0	0	0
Q96P26	Cytosolic 5'-nucleotidase 1B	NT5C1B	1	68,8	8,82	0	0	0	0	0	0	0	0	0	0	0	0	0	0	0	0	0	0	0.165369	1	0	0	0	0
Q8N7R1	POM121-like protein 12	POM121L12	1	31,8	9,03	0	0	0	0	0	0	0	0	0	0	0	0	0	0	0	0	0	0	0.165369	1	0	0	0	0
B1AHC3	PRR5-ARHGAP8 readthrough	PRR5-ARHGAP8	1	64,5	9,58	0	0	0	0	0	0	0	0	0	0	0	0	0	0	0	0	0	0	0.165369	1	0	0	0	0
A0A6Q8PFP7	Periaxin (Fragment)	PRX	1	10,8	9,73	0	0	0	0	0	0	0	0	0	0	0	0	0	0	0	0	0	0	0.165369	1	0	0	0	0
Q6ZQN7	Solute carrier organic anion transporter family member 4C1	SLCO4C1	1	78,9	7,53	0	0	0	0	0	0	0	0	0	0	0	0	0	0	0	0	0	0	0.165369	1	0	0	0	0
B0QZA0	Histone-lysine N-methyltransferase SMYD3 (Fragment)	SMYD3	1	15,2	8,38	0	0	0	0	0	0	0	0	0	0	0	0	0	0	0	0	0	0	0.165369	1	0	0	0	0
Q9NSY2	StAR-related lipid transfer protein 5	STARD5	1	23,8	6,67	0	0	0	0	0	0	0	0	0	0	0	0	0	0	0	0	0	0	0.165369	1	0	0	0	0
O60287	Nucleolar pre-ribosomal-associated protein 1	URB1	1	254,2	6,47	0	0	0	0	0	0	0	0	0	0	0	0	0	0	0	0	0	0	0.165369	1	0	0	0	0
Q9BR61	Acyl-CoA-binding domain-containing protein 6	ACBD6	1	31,1	5,11	0	0	0	0	0	0	0	0	0	0	0	0	0	0	0	0	0	0	0	0	0	0	0.163721	1
A2A343	ADAMTS-like protein 1	ADAMTSL1	1	29,4	6,51	0	0	0	0	0	0	0	0	0	0	0	0	0	0	0	0	0	0	0	0	0	0	0.163721	1
D3DNG8	Angiotensin II receptor, type 1, isoform CRA_a	AGTR1	1	44,9	9,51	0	0	0	0	0	0	0	0	0	0	0	0	0	0	0	0	0	0	0	0	0	0	0.163721	1
Q96KE9	BTB/POZ domain-containing protein 6	BTBD6	1	53,4	6,21	0	0	0	0	0	0	0	0	0	0	0	0	0	0	0	0	0	0	0	0	0	0	0.163721	1
P14635	G2/mitotic-specific cyclin-B1	CCNB1	1	48,3	7,47	0	0	0	0	0	0	0	0	0	0	0	0	0	0	0	0	0	0	0	0	0	0	0.163721	1
P30622	CAP-Gly domain-containing linker protein 1	CLIP1	1	162,1	5,36	0	0	0	0	0	0	0	0	0	0	0	0	0	0	0	0	0	0	0	0	0	0	0.163721	1
O14641	Segment polarity protein dishevelled homolog DVL-2	DVL2	1	78,9	6,02	0	0	0	0	0	0	0	0	0	0	0	0	0	0	0	0	0	0	0	0	0	0	0.163721	1
G5E9D4	Elongator complex protein 4	ELP4	1	58,8	8,51	0	0	0	0	0	0	0	0	0	0	0	0	0	0	0	0	0	0	0	0	0	0	0.163721	1
A0A669KAL3	Echinoderm microtubule-associated protein-like 6 (Fragment)	EML6	1	11,1	6,79	0	0	0	0	0	0	0	0	0	0	0	0	0	0	0	0	0	0	0	0	0	0	0.163721	1
A0A0G2JPD3	HLA class I histocompatibility antigen, A alpha chain	HLA-A	1	44,4	6,2	0	0	0	0	0	0	0	0	0	0	0	0	0	0	0	0	0	0	0	0	0	0	0.163721	1
K7EKY0	Interleukin enhancer-binding factor 3 (Fragment)	ILF3	1	17	5,82	0	0	0	0	0	0	0	0	0	0	0	0	0	0	0	0	0	0	0	0	0	0	0.163721	1
Q9GZP8	Immortalization up-regulated protein	IMUP	1	10,9	9,73	0	0	0	0	0	0	0	0	0	0	0	0	0	0	0	0	0	0	0	0	0	0	0.163721	1
Q13797	Integrin alpha-9	ITGA9	1	114,4	6,14	0	0	0	0	0	0	0	0	0	0	0	0	0	0	0	0	0	0	0	0	0	0	0.163721	1
A0A0G2JMB1	Leukocyte-associated immunoglobulin-like receptor 2 (Fragment)	LAIR2	1	19,5	8,48	0	0	0	0	0	0	0	0	0	0	0	0	0	0	0	0	0	0	0	0	0	0	0.163721	1
I3L2E2	Lipopolysaccharide-induced tumor necrosis factor-alpha factor	LITAF	1	7,6	4,23	0	0	0	0	0	0	0	0	0	0	0	0	0	0	0	0	0	0	0	0	0	0	0.163721	1
Q32Q12	Nucleoside diphosphate kinase	NME1-NME2	1	32,6	8,48	0	0	0	0	0	0	0	0	0	0	0	0	0	0	0	0	0	0	0	0	0	0	0.163721	1
Q8NGU4	Putative olfactory receptor 2I1	OR2I1P	1	34,1	9,44	0	0	0	0	0	0	0	0	0	0	0	0	0	0	0	0	0	0	0	0	0	0	0.163721	1
Q7RTZ1	Ovochymase-2	OVCH2	1	62,6	7,43	0	0	0	0	0	0	0	0	0	0	0	0	0	0	0	0	0	0	0	0	0	0	0.163721	1
A0A0A0MTC1	E3 ubiquitin-protein ligase RNF213	RNF213	1	596,1	6,42	0	0	0	0	0	0	0	0	0	0	0	0	0	0	0	0	0	0	0	0	0	0	0.163721	1
Q96MS0	Roundabout homolog 3	ROBO3	1	148,1	7,14	0	0	0	0	0	0	0	0	0	0	0	0	0	0	0	0	0	0	0	0	0	0	0.163721	1
Q15599	Na(+)/H(+) exchange regulatory cofactor NHE-RF2	SLC9A3R2	1	37,4	7,93	0	0	0	0	0	0	0	0	0	0	0	0	0	0	0	0	0	0	0	0	0	0	0.163721	1
P14373	Zinc finger protein RFP	TRIM27	1	58,5	6,21	0	0	0	0	0	0	0	0	0	0	0	0	0	0	0	0	0	0	0	0	0	0	0.163721	1
H0YMP6	Ubiquitin carboxyl-terminal hydrolase 3 (Fragment)	USP3	1	14,6	7,11	0	0	0	0	0	0	0	0	0	0	0	0	0	0	0	0	0	0	0	0	0	0	0.163721	1
A0A075B6F0	Zinc finger protein 541	ZNF541	1	147,7	7,99	0	0	0	0	0	0	0	0	0	0	0	0	0	0	0	0	0	0	0	0	0	0	0.163721	1
Q9ULM6	CCR4-NOT transcription complex subunit 6	CNOT6	1	63,3	7,27	0	0	0	0	0	0	0	0	0	0	0	0	0	0	0	0	0	0	0	0	0	0	0.160521	1
A0A0A0MS77	Interleukin-15 receptor subunit alpha	IL15RA	1	37,5	8,72	0	0	0	0	0	0	0	0	0	0	0	0	0	0	0	0	0	0	0	0	0	0	0.160521	1
G3V0E4	Beta-MPP	PMPCB	1	54,2	6,83	0	0	0	0	0	0	0	0	0	0	0	0	0	0	0	0	0	0	0	0	0	0	0.160521	1
Q96PV4	Paraneoplastic antigen-like protein 5	PNMA5	1	49,9	6,73	0	0	0	0	0	0	0	0	0	0	0	0	0	0	0	0	0	0	0	0	0	0	0.160521	1
O95602	DNA-directed RNA polymerase I subunit RPA1	POLR1A	1	194,7	7,03	0	0	0	0	0	0	0	0	0	0	0	0	0	0	0	0	0	0	0	0	0	0	0.160521	1
Q6NUJ5	PWWP domain-containing protein 2B	PWWP2B	1	63,9	8,21	0	0	0	0	0	0	0	0	0	0	0	0	0	0	0	0	0	0	0	0	0	0	0.160521	1
Q9BXT8	RING finger protein 17	RNF17	1	184,5	5,4	0	0	0	0	0	0	0	0	0	0	0	0	0	0	0	0	0	0	0	0	0	0	0.160521	1
Q8IVG5	Sterile alpha motif domain-containing protein 9-like	SAMD9L	1	184,4	8,02	0	0	0	0	0	0	0	0	0	0	0	0	0	0	0	0	0	0	0	0	0	0	0.160521	1
Q9C026	E3 ubiquitin-protein ligase TRIM9	TRIM9	1	79,1	6,84	0	0	0	0	0	0	0	0	0	0	0	0	0	0	0	0	0	0	0	0	0	0	0.160521	1
B7Z2A9	V-type proton ATPase subunit a	ATP6V0A1	1	91,1	6,58	0	0	0	0	0	0	0	0	0	0	0	0	0.154483	1	0	0	0	0	0	0	0	0	0	0
P51587	Breast cancer type 2 susceptibility protein	BRCA2	1	384	6,71	0	0	0	0	0	0	0	0	0	0	0	0	0.154483	1	0	0	0	0	0	0	0	0	0	0
Q6V1P9	Protocadherin-23	DCHS2	1	370	4,77	0	0	0	0	0	0	0	0	0	0	0	0	0.154483	1	0	0	0	0	0	0	0	0	0	0
Q96F86	Enhancer of mRNA-decapping protein 3	EDC3	1	56	7,11	0	0	0	0	0	0	0	0	0	0	0	0	0.154483	1	0	0	0	0	0	0	0	0	0	0
Q2WGJ9	Fer-1-like protein 6	FER1L6	1	209,2	6,38	0	0	0	0	0	0	0	0	0	0	0	0	0.154483	1	0	0	0	0	0	0	0	0	0	0
H0Y5H5	G patch domain-containing protein 3 (Fragment)	GPATCH3	1	8,7	4,67	0	0	0	0	0	0	0	0	0	0	0	0	0.154483	1	0	0	0	0	0	0	0	0	0	0
Q5JY77	G-protein coupled receptor-associated sorting protein 1	GPRASP1	1	156,8	4,68	0	0	0	0	0	0	0	0	0	0	0	0	0.154483	1	0	0	0	0	0	0	0	0	0	0
[truncated: 201 more rows]
