# Supplementary material for: Proteomic Characterization of SAS Cell-Derived Extracellular Vesicles in Relation to Both BPA and Neutron Irradiation Doses
Source: Cells. 2023 Jun 6;12(12):1562. doi: 10.3390/cells12121562 (PMC10296566; doi:10.3390/cells12121562)
Supplement: Supplementary file 1 [file cells-12-01562-s001.zip › Supplementary_Table_S2.xlsx]

## Sheet: Suppl.Table_S2
Table S2. Complete list of proteins extracted by LDA and MAProMa software. For each protein are reported: Uniprot Accession, Description, Gene name, MW, pI, aPSM for each condition, DAve and DCI for all the examined comparisons, F ratio and Prob>F and Biological pathway. For further details regarding the meaning and the confidence range applied to LDA parameters and to MAProMa indexes see Materia…
UniProt Accession	Description	Gene name	DEP	LDA	F Ratio	Prob>F	Biological Pathway	MW [kDa]	calc. pI	aPSM BPA+ 0 min 0 Gy 6h	aPSM BPA+ 0 min 0 Gy 24h	aPSM BPA+ 10 min 1.9 Gy 6h	aPSM BPA+ 10 min 1.9 Gy 24h	aPSM BPA+ 60 min 11.3 Gy 6h	aPSM BPA+ 60 min 11.3 Gy 24h	aPSM BPA- 0 min 0 Gy 6h	aPSM BPA- 0 min 0 Gy 24h	aPSM BPA- 10 min 1.9 Gy 6h	aPSM BPA- 10 min 1.9 Gy 24h	aPSM BPA- 60 min 11.3 Gy 6h	aPSM BPA- 60 min 11.3 Gy 24h	BPA- 0 min 0 Gy 6h vs BPA+ 0 min 0 Gy 6h		BPA- 0 min 0 Gy 24h vs BPA+ 0 min 0 Gy 24h		BPA- 10 min 1.9 Gy 6h vs BPA+ 10 min 1.9 Gy 6h		BPA- 10 min 1.9 Gy 24h vs BPA+ 10 min 1.9 Gy 24h		BPA- 60 min 11.3 Gy 6h vs BPA+ 60 min 11.3 Gy 6h		BPA- 60 min 11.3 Gy 24h vs BPA+ 60 min 11.3 Gy 24h		BPA+ 0 min 0 Gy 6h vs BPA+60 min 11.3 Gy 6h		BPA+ 0 min 0 Gy 24h vs BPA+60 min 11.3 Gy 24h		BPA+ 10 min 1.9 Gy 6h vs BPA+ 60 min 11.3 Gy 6h		BPA+ 10 min 1.9 Gy 24h vs BPA+ 60 min 11.3 Gy 24h
																						DAVE	DCI	DAVE	DCI	DAVE	DCI	DAVE	DCI	DAVE	DCI	DAVE	DCI	DAVE	DCI	DAVE	DCI	DAVE	DCI	DAVE	DCI
P11277	Spectrin beta chain, erythrocytic	SPTB		x	2.51838	0.0283605	Actin cytoskeleton organization	246.3	5.27	0	0	0	0	0.467488	0.149334	0.117334	0	0	0	0	0	-2	-0.00688358	/	0	/	0	/	0	2	0.109272	2	0.0111503	2	0.109272	2	0.0111503	2	0.109272	2	0.0111503
F5GYR0	Actin-binding LIM protein 2	ABLIM2		x	2.55567	0.0264659	Actin cytoskeleton organization	71.3	8	0	0	0	0	0	0	0	0.188092	0	0.441164	0	0	/	0	-2	-0.0176893	/	0	-2	-0.0973128	/	0	/	0	/	0	/	0	/	0	/	0
A0A5F9ZH43	Xin actin-binding repeat-containing protein 2	XIRP2		x	2.85363	0.0153541	Actin cytoskeleton organization	435.6	6.52	0	0	0	0	0.177906	0	0	0.982491	0.144941	0	0	0.174135	/	0	-2	-0.482644	-2	-0.010504	/	0	2	0.0158254	-2	-0.0151614	2	0.0158254	/	0	2	0.0158254	/	0
Q9Y5S2	Serine/threonine-protein kinase MRCK beta	CDC42BPB		x	3.96053	0.00233255	Actin cytoskeleton organization	194.2	6.37	0.284982	0	0	0	0	0	0	0	0	0	0	0	2	0.0406073	/	0	/	0	/	0	/	0	/	0	-2	-0.0406073	/	0	/	0	/	0
Q8IY63	Angiomotin-like protein 1	AMOTL1		x	3.96461	0.00231735	Actin cytoskeleton organization	106.5	7.11	0	0	0	0	0	0	0	0	0	0	0.35947	0	/	0	/	0	/	0	/	0	-2	-0.0646094	/	0	/	0	/	0	/	0	/	0
Q9Y2K3	Myosin-15	MYH15		x	2.47595	0.0306895	Actin cytoskeleton organization	224.5	5.85	0.335366	0.159482	0.164816	0	0.415143	1.18857	0.131414	0	0.150704	0.19712	0	0	0.87387	0.0476004	2	0.0127173	0.0894569	0.00222642	-2	-0.0194282	2	0.0861718	2	0.706346	0.212594	0.0299366	1.52678	0.693628	0.863255	0.0725896	2	0.706346
O14901	Krueppel-like factor 11	KLF11	x	x	11.649	4.00085e-07	Apoptosis	55.1	8.09	16.238	15.7955	25.6051	21.5373	23.1197	19.4933	3.42526	5.594	5.41559	7.21561	3.25873	7.48998	1.30322	125.97	0.953882	109.103	1.30168	313.147	0.996192	205.896	1.50585	261.951	0.889687	161.945	0.349703	135.425	0.209573	65.2455	-0.102018	-60.5504	-0.0996324	-41.9332
Q8WXG6	MAP kinase-activating death domain protein	MADD	x	x	3.97878	0.00226539	Apoptosis	183.2	6.04	0	0.451438	0.346973	0	0	0	0.597617	0.529131	1.00558	0.15257	2.27687	0	-2	-0.178573	-0.158464	-0.0380913	-0.973875	-0.445404	-2	-0.0116388	-2	-2.59207	/	0	/	0	-2	-0.101898	-2	-0.0601951	/	0
Q8N9V7	Protein TOPAZ1	TOPAZ1		x	4.22027	0.00154771	Apoptosis	190.8	7.87	0	0	0	0.908759	0	0	0.224	0	0	0	0	0	-2	-0.0250881	/	0	/	0	2	0.412921	/	0	/	0	/	0	/	0	/	0	-2	-0.412921
Q5FYB0	Arylsulfatase J	ARSJ	x				Ca signaling	67.2	9.01	0.334816	0.891918	0.720512	0.868205	0.751398	0.78044	1.82472	2.1389	2.29531	1.51347	1.12576	1.75777	-1.37984	-1.60876	-0.822868	-1.88969	-1.04436	-2.37466	-0.541857	-0.768403	-0.398865	-0.351374	-0.770093	-1.24033	0.767033	0.226248	-0.133319	-0.0932161	0.0419667	0.0227304	-0.106469	-0.0723466
A6NNS2	Dehydrogenase/reductase SDR family member 7C	DHRS7C	x	x	2.39721	0.0355534	Ca signaling	34.9	8.47	0.363691	0.142841	0.74239	0.722377	1.18558	2.17037	1.72966	2.46962	1.75293	1.97088	2.75861	1.47737	-1.30506	-1.42973	-1.78129	-3.03932	-0.809951	-1.26082	-0.927133	-1.68127	-0.797643	-3.10216	0.379966	1.26396	1.061	0.636667	1.753	2.34506	0.459749	0.427231	1.00112	2.09435
Q9H7F0	Probable cation-transporting ATPase 13A3	ATP13A3		x	3.99338	0.00221319	Ca signaling	138	6.64	0	0	0	0	0	0	0	0	0	0	0	0.356653	/	0	/	0	/	0	/	0	/	0	-2	-0.0636008	/	0	/	0	/	0	/	0
J3KQ26	Armadillo repeat-containing protein 5	ARMC5	x				Cell adhesion	108	8.18	1.47945	1.07192	1.4198	1.10096	1.05415	0.403069	0.952363	1.50268	0.91492	1.17898	1.60828	1.79018	0.433491	0.640884	-0.334627	-0.554523	0.432498	0.589378	-0.0684412	-0.0889419	-0.416265	-0.737677	-1.26489	-1.52114	-0.33573	-0.53877	-0.90692	-0.49327	-0.295605	-0.452306	-0.92803	-0.524826
Q86SU0	Immunoglobulin-like domain-containing receptor 1	ILDR1	x				Cell adhesion	62.8	8.81	131.065	152.407	122.681	135.562	99.8528	141.732	122.26	95.1311	101.696	105.261	83.8953	117.598	0.069516	1115.27	0.462765	7088.99	0.187049	2354.24	0.251645	3648.58	0.173688	1466.08	0.186123	3129.27	-0.27033	-3603.69	-0.0725877	-1570.03	-0.205163	-2539.97	0.0444992	855.405
O75330	Hyaluronan mediated motility receptor	HMMR		x	2.24006	0.0478011	Cell adhesion	84	5.83	0.334816	0	0.181177	0	0	0.142018	0	0	0.52043	0	0	0	2	0.056051	/	0	-0.967075	-0.119011	/	0	/	0	2	0.0100845	-2	-0.056051	2	0.0100845	-2	-0.0164125	2	0.0100845
Q86UP0	Cadherin-24	CDH24		x	2.38528	0.0363574	Cell adhesion	87.7	4.79	0	0	0	0	0	0	1.16021	0.422759	0.563742	0.390393	0.440968	0.8237	-2	-0.67304	-2	-0.0893626	-2	-0.158903	-2	-0.0762032	-2	-0.0972263	-2	-0.339241	/	0	/	0	/	0	/	0
Q9NP70	Ameloblastin	AMBN		x	3.45947	0.00532439	Cell adhesion	48.3	4.92	0	0	0	0	0	0	0	0.575245	0	0	0	0	/	0	-2	-0.165453	/	0	/	0	/	0	/	0	/	0	/	0	/	0	/	0
Q9BQ24	Zinc finger FYVE domain-containing protein 21	ZFYVE21		x	3.67249	0.0037279	Cell adhesion	26.5	8.41	0	0	0	0	0	0	0	0	0	0.368711	0	0	/	0	/	0	/	0	-2	-0.0679738	/	0	/	0	/	0	/	0	/	0	/	0
Q5VW36	Focadhesin	FOCAD		x	3.85267	0.0027754	Cell adhesion	199.9	6.62	0	0	0	0	0	0.268368	0	0	0	0	0	0	/	0	/	0	/	0	/	0	/	0	2	0.0360106	/	0	2	0.0360106	/	0	2	0.0360106
A6NGQ3	Non-specific serine/threonine protein kinase	OBSCN		x	2.33849	0.0396976	Cell adhesion	972.4	5.99	0.692256	0.349049	0.421484	0	0.344393	0.142018	0	0	0.194016	1.25992	0.502858	0.673748	2	0.239609	2	0.0609177	0.739131	0.070003	-2	-0.793701	-0.374068	-0.0671298	-1.30364	-0.216884	-0.67113	-0.180306	-0.843192	-0.0508332	-0.201312	-0.0295208	2	0.0100845
J3KQ21	Ankyrin repeat and MYND domain-containing protein 1	ANKMY1		x	2.67888	0.0210933	Cell adhesion	115	6.18	0	0.300665	0	0.139209	0.352659	0	0	0	0	0	0	0	/	0	2	0.0451997	/	0	2	0.00968961	2	0.062184	/	0	2	0.062184	-2	-0.0451997	2	0.062184	-2	-0.00968961
Q2M3V2	Ankyrin repeat domain-containing protein SOWAHA	SOWAHA		x	4.38899	0.00119314	Cell adhesion	57.4	10.18	0	0	0.995053	0.514682	0.227097	0.261052	0	0	0	0	0	0	/	0	/	0	2	0.495065	2	0.132449	2	0.0257866	2	0.034074	2	0.0257866	2	0.034074	-1.25673	-0.469279	-0.653911	-0.0983748
C9K0D4	Myeloid leukemia factor 1	MLF1	x	x	4.69564	0.000752679	Cell cycle	27.2	9.42	1.00452	1.82226	1.8773	1.14154	1.72318	0.787756	0.224	0	0	0.394241	0.569348	0.321043	1.27067	0.479442	2	1.66031	2	1.76214	0.973188	0.573849	1.0066	1.32259	0.841835	0.258745	0.526932	0.980137	-0.792718	-1.35003	-0.0856154	-0.277468	-0.366753	-0.341282
H0YBX2	Putative deoxyribonuclease TATDN1 (Fragment)	TATDN1	x	x	5.17004	0.00038009	Cell Cycle	22,7	8,37	0	0	0	0	0	0	1.20305	1.0675	1.12298	1.18567	2.34123	0.992606	-2	-0.723665	-2	-0.569779	-2	-0.630538	-2	-0.702907	-2	-2.74069	-2	-0.492633	/	0	/	0	/	0	/	0
Q9NXG0	Centlein	CNTLN		x	2.72905	0.0192452	Cell cycle	161.5	8.15	0.194016	0	0	0	0	0.536735	0	0	0	0	0	0	2	0.0188211	/	0	/	0	/	0	/	0	2	0.144042	-2	-0.0188211	2	0.144042	/	0	2	0.144042
A0A2Q2SV78	Adenomatous polyposis coli protein (Fragment)	APC		x	3.08564	0.0101548	Cell cycle	126.1	6.73	0	0	0	0	0	0.347183	0	0	0	0	0	0	/	0	/	0	/	0	/	0	/	0	2	0.0602679	/	0	2	0.0602679	/	0	2	0.0602679
Q9Y2I6	Ninein-like protein	NINL		x	3.77807	0.00313377	Cell cycle	156.2	5.06	0	0	0	0	0	0.119034	0	0.176631	0	0	0.525178	0.174135	/	0	-2	-0.0155993	/	0	/	0	-2	-0.137906	-0.375897	-0.00807688	/	0	2	0.00708455	/	0	2	0.00708455
P69905	Hemoglobin subunit alpha	HBA1	x	x	2.48415	0.030224	Cellular detoxification	15.2	8.68	14.8766	12.0705	15.01	9.94771	13.2283	12.6163	18.2654	19.2971	21.7586	13.7839	19.322	14.2895	-0.204501	-56.1554	-0.460769	-113.341	-0.367083	-124.068	-0.323298	-45.5195	-0.37442	-99.176	-0.124375	-22.5093	-0.1173	-23.1633	0.0442143	6.73645	-0.126196	-25.1572	0.236532	30.1065
Q8TC12	Retinol dehydrogenase 11	RDH11		x	3.54905	0.00457854	Cellular detoxification	35.4	8.82	0	0	0	0	0.405004	0	0	0	0	0	0	0.324243	/	0	/	0	/	0	/	0	2	0.082014	-2	-0.0525667	2	0.082014	/	0	2	0.082014	/	0
G3V3A5	Tetratricopeptide repeat protein 6	TTC6		x	2.26876	0.0452756	Cilia-flagella	216.3	8.81	0	0	0	0	0.166487	0	0	0	0	0	0.33564	0	/	0	/	0	/	0	/	0	-0.673746	-0.0424681	/	0	2	0.0138589	/	0	2	0.0138589	/	0
A0A1C7CYW7	Tetratricopeptide repeat protein 34	TTC34		x	2.52762	0.0278785	Cilia-flagella	115.6	7.34	0	0	0	0	0	0.119034	0.117334	0.717678	1.44939	0.771834	1.40364	0.604486	-2	-0.00688358	-2	-0.257531	-2	-1.05037	-2	-0.297864	-2	-0.985107	-1.34192	-0.175617	/	0	2	0.00708455	/	0	2	0.00708455
Q4G0P3	Hydrocephalus-inducing protein homolog	HYDIN		x	3.81912	0.00293081	Cilia-flagella	575.5	6.06	0.34472	0	0	0	0	0	0	0	0	0	0	0	2	0.0594159	/	0	/	0	/	0	/	0	/	0	-2	-0.0594159	/	0	/	0	/	0
Q494V2	Cilia- and flagella-associated protein 100	CFAP100		x	3.83753	0.00284444	Cilia-flagella	71.1	7.11	0	0.300665	0	0	0	0	0	0	0	0	0	0	/	0	2	0.0451997	/	0	/	0	/	0	/	0	/	0	-2	-0.0451997	/	0	/	0
P50991	T-complex protein 1 subunit delta	CCT4		x	3.54816	0.0045854	Cilia-flagella	57.9	7.83	0	0	0	0	0	0	0	0	0.333754	0	0	0.356653	/	0	/	0	-2	-0.0556959	/	0	/	0	-2	-0.0636008	/	0	/	0	/	0	/	0
Q4G0Z9	Minichromosome maintenance domain-containing protein 2	MCMDC2	x				DNA repair	76.2	7.12	2.06103	2.18629	2.30897	2.79499	2.50208	2.21148	2.93716	3.89336	4.28623	2.98169	4.6203	3.04079	-0.350578	-2.18952	-0.561568	-5.18919	-0.599607	-6.52022	-0.0646401	-0.53926	-0.594808	-7.54341	-0.315791	-2.17788	0.19331	1.00627	0.0114551	0.0553866	0.0802791	0.464538	-0.233101	-1.46065
Q07864	DNA polymerase epsilon catalytic subunit A	POLE	x				DNA repair	261.4	6.39	10.9495	8.66394	8.13626	9.60387	9.52212	7.11569	12.0769	11.8577	13.3784	15.2346	14.467	14.9888	-0.0979284	-12.9808	-0.311255	-32.7702	-0.487307	-56.3912	-0.453388	-69.9295	-0.41226	-59.3116	-0.712351	-87.015	-0.139446	-14.61	-0.196233	-12.2154	0.156963	12.236	-0.297636	-20.8006
Q6ZRS2	Helicase SRCAP	SRCAP	x				DNA repair	343.3	5.96	3.78951	2.22166	2.42319	1.77538	0.401849	1.65484	0.986754	1.31539	1.06706	1.38556	2.46988	1.05132	1.17362	6.69337	0.512444	1.60276	0.777091	2.3666	0.246648	0.6161	-1.44027	-2.96941	0.446035	0.81661	-1.6165	-7.09947	-0.292439	-1.09864	-1.43102	-2.85518	-0.0702826	-0.206743
Q86W56	Poly(ADP-ribose) glycohydrolase	PARG		x	3.62839	0.00401065	DNA repair	111	6.43	0	0	0	0	0	0	0	0.575706	0	0	0	0	/	0	-2	-0.165719	/	0	/	0	/	0	/	0	/	0	/	0	/	0	/	0
Q9H0E9	Bromodomain-containing protein 8	BRD8		x	7.18432	2.94419e-05	DNA repair	135.3	4.6	0	0	0	0	1.13064	0	0	0	0	0	0	0	/	0	/	0	/	0	/	0	2	0.639177	/	0	2	0.639177	/	0	2	0.639177	/	0
A0A0A0MQW6	A disintegrin and metalloproteinase with thrombospondin motifs 10	ADAMTS10	x	x	3.35161	0.00639775	ECM organization	120.8	7.94	2.24853	3.14624	0.639213	3.26681	1.48143	1.06706	2.34115	2.59448	1.76404	2.67993	2.89048	3.34628	-0.0403606	-0.21255	0.192224	1.58373	-0.936085	-1.35162	0.197378	1.74501	-0.644594	-3.08013	-1.03288	-5.02947	-0.411318	-1.43062	-0.986958	-4.38009	0.794302	0.893018	-1.01514	-4.76671
Q9Y6R7	IgGFc-binding protein	FCGBP		x	2.44369	0.0325924	ECM organization	571.6	5.34	0	0	0	0.359604	0	0	0.224	0	0	0	0.516376	0	-2	-0.0250881	/	0	/	0	2	0.0646575	-2	-0.133322	/	0	/	0	/	0	/	0	-2	-0.0646575
P19823	Inter-alpha-trypsin inhibitor heavy chain H2	ITIH2		x	6.5547	6.20833e-05	ECM organization	106.4	6.86	0.422077	0.569659	0.912481	0.778828	0.912729	0.623883	0	0	0	0	0	0	2	0.0890745	2	0.162255	2	0.416311	2	0.303287	2	0.416537	2	0.194615	0.735167	0.327463	0.0908624	0.0323593	0.000271965	0.000226506	-0.220923	-0.108672
Q0GE19	Sodium/bile acid cotransporter 7	SLC10A7		x	2.88266	0.0145726	ECM organization	37.4	9.66	0	0	0	0	0	0	0	0.532414	0	0	0	0	/	0	-2	-0.141732	/	0	/	0	/	0	/	0	/	0	/	0	/	0	/	0
Q9UM21	Alpha-1,3-mannosyl-glycoprotein 4-beta-N-acetylglucosaminyltransferase A	MGAT4A		x	3.42013	0.00569188	ECM organization	61.5	7.4	0	0	0.15595	0	0	0.1232	0.128669	0.221982	1.1237	0.165369	0.190271	0.182519	-2	-0.00827781	-2	-0.0246381	-1.51252	-0.619188	-2	-0.0136735	-2	-0.0181015	-0.38806	-0.00906742	/	0	2	0.00758915	-2	-0.0121601	2	0.00758915
A0A075B6Z2	T cell receptor alpha joining 56 (Fragment)	TRAJ56	x				Innate immune response	2.2	10.29	0.363691	0	0	0	0	0	2.73319	2.06425	3.65368	1.22246	0.943826	2.60649	-1.53025	-3.66902	-2	-2.13056	-2	-6.67471	-2	-0.747199	-2	-0.445404	-2	-3.39689	-2	-0.0661355	/	0	/	0	/	0
O14514	Adhesion G protein-coupled receptor B1	ADGRB1		x	2.3749	0.0370722	Innate immune response	173.4	7.88	0	0	0	0.139604	0	0	0	0.596562	0.188092	0	0	0	/	0	-2	-0.177943	-2	-0.0176893	2	0.00974459	/	0	/	0	/	0	/	0	/	0	-2	-0.00974459
O95999	B-cell lymphoma/leukemia 10	BCL10		x	3.48526	0.00509721	Innate immune response	26.2	5.74	0	0	0	0	0.42792	0	0	0	0	0	0	0	/	0	/	0	/	0	/	0	2	0.0915576	/	0	2	0.0915576	/	0	2	0.0915576	/	0
A0A0G2JL69	C3/C5 convertase	C2		x	3.95189	0.00236509	Innate immune response	80.1	7.46	0	0	0.29322	0	0	0	0	0	0	0	0	0	/	0	/	0	2	0.042989	/	0	/	0	/	0	/	0	/	0	-2	-0.042989	/	0
P02788	Lactotransferrin	LTF		x	4.77321	0.000671497	Innate immune response	78.1	8.12	0	0	0	0	0	0	0.494749	0.341039	0	1.2719	1.28291	0.707199	-2	-0.122388	-2	-0.0581537	/	0	-2	-0.808863	-2	-0.822929	-2	-0.250065	/	0	/	0	/	0	/	0
P01023	Alpha-2-macroglobulin	A2M	x	x	2.83509	0.0158765	Innate immune response	163.2	6.46	33.95	25.7979	24.8687	26.5135	28.9385	19.1484	33.0486	34.2899	36.5315	31.5032	42.0836	29.1272	0.0269056	30.1936	-0.282654	-255.133	-0.379897	-358.052	-0.172009	-144.743	-0.37017	-466.797	-0.413407	-240.865	-0.159376	-157.582	-0.295885	-149.434	0.151275	109.494	-0.322593	-168.153
Q9UM82	Spermatogenesis-associated protein 2	SPATA2		x	3.99435	0.00220975	Innate immune response	58.4	8.75	0	0	0	0.285403	0	0	0	0	0	0	0	0	/	0	/	0	/	0	2	0.0407274	/	0	/	0	/	0	/	0	/	0	-2	-0.0407274
A0A024R6I7	Alpha-1-antitrypsin	SERPINA1	x	x	3.16163	0.00888745	Innate immune response	46.7	5.59	2.00356	1.31693	2.6997	2.45698	4.17224	2.63846	0.377416	0.867948	0	0.607039	0.3153	1.1877	1.36595	1.93591	0.410988	0.490481	2	3.6442	1.20753	2.83414	1.71895	8.65408	0.758335	2.77541	0.702315	6.69666	0.668219	2.61359	0.428564	5.05959	0.0712302	0.462347
P08697	Alpha-2-antiplasmin	SERPINF2	x	x	26.1922	1.04825e-10	Innate immune response	54.5	6.29	5.41259	5.24739	6.63001	6.73472	6.78819	3.0362	0	0	0	0	0	0	2	14.6481	2	13.7675	2	21.9785	2	22.6783	2	23.0397	2	4.60925	0.225492	8.39164	-0.533873	-9.1583	0.0235765	1.06123	-0.757048	-18.069
A0A1B0GUL6	BTB/POZ domain-containing protein 8	BTBD8		x	2.63324	0.0229363	Nervous system development	198.9	6.15	0.181845	0	0	0	0	0	0	0	0	0.619264	0	0	2	0.0165339	/	0	/	0	-2	-0.191744	/	0	/	0	-2	-0.0165339	/	0	/	0	/	0
Q9Y2T3	Guanine deaminase	GDA		x	2.82415	0.0161934	Nervous system development	51	5.68	0.134278	0	0.13727	0	0	0	0.517819	0.398614	0.478696	0.852526	0.960057	0.386156	-1.17633	-0.125053	-2	-0.0794464	-1.10858	-0.105153	-2	-0.3634	-2	-0.460854	-2	-0.0745581	-2	-0.00901531	/	0	-2	-0.00942159	/	0
A0A494C143	Disco-interacting protein 2 homolog A	DIP2A		x	3.85048	0.00278529	Nervous system development	171.4	8.07	0	0	0	0	0	0	0	0.398614	0	0	0	0	/	0	-2	-0.0794464	/	0	/	0	/	0	/	0	/	0	/	0	/	0	/	0
Q6S8J3	POTE ankyrin domain family member E	POTEE		x	4.30344	0.00136059	Nervous system development	121.3	6.2	0	0	0	0	0	0	0.131414	1.34767	0.552777	0.165369	0.600586	0.855187	-2	-0.00863476	-2	-0.908114	-2	-0.152781	-2	-0.0136735	-2	-0.180352	-2	-0.365672	/	0	/	0	/	0	/	0
Q99567	Nuclear pore complex protein Nup88	NUP88	x	x	3.53326	0.00470149	Nuclear transport	83.5	5.69	2.0681	0.809197	1.47355	1.90259	2.53439	1.76457	0.67592	0.610851	0.338958	0.778521	0.937736	0.745129	1.0147	1.91009	0.279351	0.14083	1.25196	1.02823	0.838511	1.50688	0.919697	2.77189	0.812402	1.27925	0.202622	1.07303	0.742394	1.22946	0.529366	2.12588	-0.0752743	-0.253074
O14715	RANBP2-like and GRIP domain-containing protein 8	RGPD8		x	3.05867	0.0106495	Nuclear transport	198.9	6.49	0	0.159482	0	0.139209	1.26906	0	0.131414	0	0	0	0	0.160521	-2	-0.00863476	2	0.0127173	/	0	2	0.00968961	2	0.805262	-2	-0.0128836	2	0.805262	-2	-0.0127173	2	0.805262	-2	-0.00968961
P01008	Antithrombin-III	SERPINC1	x	x	4.96065	0.000511668	Protease inhibitors	52.6	6.71	1.03341	1.52557	0.439357	0.794217	0.527411	0.456297	3.71687	2.48826	2.93793	1.52205	4.14548	2.12053	-1.12981	-6.37359	-0.479688	-1.93205	-1.47963	-4.21921	-0.628456	-0.842935	-1.54854	-8.45342	-1.29169	-2.14423	-0.648376	-0.394887	-1.07906	-1.05958	0.18216	0.0425636	-0.540449	-0.211287
P36955	Pigment epithelium-derived factor	SERPINF1	x	x	34.0532	5.99852e-12	Protease inhibitors	46,3	6,38	0	0	0	0	0	0	2.54725	2.49583	1.80721	1.75377	1.40102	2.06504	-2	-3.24425	-2	-3.11458	-2	-1.63301	-2	-1.53785	-2	-0.981435	-2	-2.1322	/	0	/	0	/	0	/	0
P05543	Thyroxine-binding globulin	SERPINA7		x	3.13544	0.00930414	Protease inhibitors	46.3	6.3	0	0	0	0	0	0	0.308966	1.10919	0	0	1.51501	0.321043	-2	-0.04773	-2	-0.615149	/	0	/	0	-2	-1.14763	-2	-0.0515343	/	0	/	0	/	0	/	0
Q9H4A4	Aminopeptidase B	RNPEP		x	2.45121	0.0321382	Proteolysis	72.5	5.74	0	0	0	0	0.166487	0	0	0.364723	0	0	0	0	/	0	-2	-0.0665115	/	0	/	0	2	0.0138589	/	0	2	0.0138589	/	0	2	0.0138589	/	0
O14672	Disintegrin and metalloproteinase domain-containing protein 10	ADAM10		x	2.64108	0.0226082	Proteolysis	84.1	7.77	0	0	0	0	0.166487	0.228149	0.818	0.810373	0.188092	0.407149	0.396798	0	-2	-0.334562	-2	-0.328352	-2	-0.0176893	-2	-0.0828851	-0.817743	-0.0648654	2	0.0260259	2	0.0138589	2	0.0260259	2	0.0138589	2	0.0260259
O60235	Transmembrane protease serine 11D	TMPRSS11D		x	2.90046	0.0141141	Proteolysis	46.2	8.38	0.332549	0.384826	0.365652	0.645335	1.63331	0.228149	0	0	0.188813	0	0.189539	0	2	0.0552944	2	0.0740453	0.637875	0.0490257	2	0.208228	1.58408	1.31589	2	0.0260259	1.32335	1.27855	-0.511203	-0.0480195	1.26832	1.267	-0.955224	-0.182202
C9JK28	Disintegrin and metalloproteinase domain-containing protein 7	ADAM7		x	3.64645	0.00389219	Proteolysis	88.1	6.49	0	0	0	0	0	0	0.286101	0	0	0	0	0	-2	-0.0409269	/	0	/	0	/	0	/	0	/	0	/	0	/	0	/	0	/	0
O95084	Serine protease 23	PRSS23		x	3.84888	0.0027925	Proteolysis	43	9.42	0	0	0	0	0	0.268822	0	0	0	0	0	0	/	0	/	0	/	0	/	0	/	0	2	0.0361325	/	0	2	0.0361325	/	0	2	0.0361325
Q9NU22	Midasin	MDN1	x				RNA binding	632.4	5.68	1.62253	1.47474	2.0188	1.3275	2.52744	1.19599	2.08781	2.28137	2.62216	1.88113	2.82125	2.21806	-0.250804	-0.863181	-0.429506	-1.51491	-0.260014	-1.40008	-0.345088	-0.8882	-0.109865	-0.78577	-0.598742	-1.7447	0.436103	1.87766	-0.208742	-0.372229	0.223759	1.15618	-0.10423	-0.165934
P48634	Protein PRRC2A	PRRC2A		x	2.40375	0.0351205	RNA binding	228.7	9.45	0	0	0	0	0	0	0	0	0.382829	0	0.42136	0.203637	/	0	/	0	-2	-0.0732789	/	0	-2	-0.0887723	-2	-0.020734	/	0	/	0	/	0	/	0
Q5VYS8	Terminal uridylyltransferase 7	TUT7		x	3.87317	0.00268478	RNA binding	171.1	6.83	0	0	0	0	0	0	0	0	0	0	0	0.330507	/	0	/	0	/	0	/	0	/	0	-2	-0.0546175	/	0	/	0	/	0	/	0
A0A0U1RQK7	Eukaryotic translation initiation factor 4 gamma 3	EIF4G3		x	2.41789	0.0342031	RNA binding	195.2	5.62	0	0	0.311899	0	0	0	0.168767	0.839861	0	0	0	0	-2	-0.0142412	-2	-0.352683	2	0.0486406	/	0	/	0	/	0	/	0	/	0	-2	-0.0486406	/	0
E5RJE4	PH and SEC7 domain-containing protein 3 (Fragment)	PSD3	x				Signal transduction	18.9	7.01	3.40086	3.01765	2.73754	2.68666	3.79519	2.47036	2.99987	2.44231	1.23573	1.83111	1.62935	1.67569	0.125295	1.28331	0.21075	1.57067	0.755955	2.98355	0.378747	1.93258	0.798531	5.87432	0.383341	1.64738	0.109595	1.41879	-0.199448	-1.50175	0.323798	3.45465	-0.0838836	-0.557718
A6NM36	Leucine-rich repeat-containing protein 30	LRRC30		x	2.22729	0.0489707	Signal transduction	34	9.33	0	0	0	0.580084	0	0.268822	0	0	0	0	0	0	/	0	/	0	/	0	2	0.168249	/	0	2	0.0361325	/	0	2	0.0361325	/	0	-0.733327	-0.132116
C9JA18	Diacylglycerol kinase beta (Fragment)	DGKB		x	3.83857	0.0028396	Signal transduction	8.8	5.39	0	0	0	0	0	0	0	0	0	0	0	0.364158	/	0	/	0	/	0	/	0	/	0	-2	-0.0663056	/	0	/	0	/	0	/	0
Q5JTC6	APC membrane recruitment protein 1	AMER1		x	3.94825	0.00237892	Signal transduction	124	4.84	0	0	0	0	0	0	0	0	0	0.422144	0	0	/	0	/	0	/	0	-2	-0.0891026	/	0	/	0	/	0	/	0	/	0	/	0
Q7Z7M0	Multiple epidermal growth factor-like domains protein 8	MEGF8	x				Signal transduction	302.9	6.87	0.422401	0.285682	0	2.49469	0	0	0	0.176631	0	0.30514	0.339863	0	2	0.0892112	0.471761	0.0252077	/	0	1.56406	3.06517	-2	-0.0577533	/	0	-2	-0.0892112	-2	-0.040807	/	0	-2	-3.11173
Q6UB98	Ankyrin repeat domain-containing protein 12	ANKRD12	x	x	2.97944	0.012256	Transcription regulation	235.5	7.01	1.14635	1.27408	1.05183	0.856142	0.355813	0.414551	1.31723	1.0659	2.62232	2.25973	2.31306	2.86079	-0.138726	-0.21049	0.177935	0.24357	-0.854888	-2.88512	-0.900929	-2.18671	-1.46672	-2.61183	-1.49373	-4.00614	-1.05253	-0.593756	-1.01802	-0.72571	-0.988911	-0.489872	-0.695038	-0.280563
A1A519	Protein FAM170A	FAM170A	x	x	2.91676	0.0137076	Transcription regulation	37.1	5.03	1.52882	0.971114	1.99932	1.51279	1.52367	3.72181	0.246002	0.353262	0.34472	0.840439	0.674771	0.327442	1.44557	1.13838	0.933045	0.409134	1.41175	1.93922	0.571427	0.791096	0.772272	0.933122	1.67654	6.87233	-0.00337537	-0.00786265	1.17227	6.45441	-0.270028	-0.837859	0.844008	5.78168
P31629	Transcription factor HIVEP2	HIVEP2	x				Transcription regulation	268.9	6.96	0.504491	0.629199	0.311899	0.145799	1.84693	0.605631	0.128669	0.176631	0.377625	0	0.190271	0.203637	1.18713	0.118978	1.12323	0.182346	-0.190641	-0.0226598	2	0.0106287	1.62641	1.68748	0.993476	0.16266	1.14181	1.57833	-0.0381721	-0.0145512	1.4221	1.65694	1.22388	0.172766
Q8TF39	Zinc finger protein 483	ZNF483	x	x	2.52599	0.0279628	Transcription regulation	85	8.57	0.883456	1.80624	3.13951	1.26908	1.96182	1.11763	0.117334	0	0	0	0	0	1.53104	0.383363	2	1.63125	2	4.92826	2	0.805288	2	1.92437	2	0.624549	0.758003	1.53412	-0.471026	-1.0067	-0.461718	-3.00389	-0.126915	-0.180739
Q96MW7	Tigger transposable element-derived protein 1	TIGD1		x	2.31337	0.0416204	Transcription regulation	67.3	8.46	0	0	0	0	0.130716	0.268822	0	0	0	0	0	0	/	0	/	0	/	0	/	0	2	0.00854339	2	0.0361325	2	0.00854339	2	0.0361325	2	0.00854339	2	0.0361325
Q96H40	Zinc finger protein 486	ZNF486		x	2.57183	0.0256866	Transcription regulation	53.6	9.1	0	0	0	0	0	0	0	0	0	0.407149	0.169931	0	/	0	/	0	/	0	-2	-0.0828851	-2	-0.0144383	/	0	/	0	/	0	/	0	/	0
J3KRL6	Nuclear factor of-activated T-cells 5 (Fragment)	NFAT5		x	2.59068	0.0248073	Transcription regulation	15.6	9.29	0	0	0	0	0	0	0	0	0	0.15257	0.434878	0	/	0	/	0	/	0	-2	-0.0116388	-2	-0.0945595	/	0	/	0	/	0	/	0	/	0
Q5SV97	PGC-1 and ERR-induced regulator in muscle protein 1	PERM1		x	2.70838	0.0199852	Transcription regulation	81.3	5.58	0	0	0	0.139209	0.352659	0	0	0	0.338958	0	0	0	/	0	/	0	-2	-0.0574461	2	0.00968961	2	0.062184	/	0	2	0.062184	/	0	2	0.062184	-2	-0.00968961
C9J784	MyoD family inhibitor domain-containing protein (Fragment)	MDFIC		x	2.95193	0.012872	Transcription regulation	14.5	8.5	0.648673	0.142841	0.164816	0.294682	0.174752	0	0.655595	0.170519	0.921782	1.47186	0.875846	0.856267	-0.0106151	-0.00451438	-0.176656	-0.00433667	-1.39328	-0.411259	-1.33275	-1.03977	-1.33466	-0.368284	-2	-0.366596	-1.1511	-0.195119	-2	-0.0102018	0.0585198	0.00168693	-2	-0.0434186
A6NCF6	Putative MAGE domain-containing protein MAGEA13P	MAGEA13P		x	3.67249	0.0037279	Transcription regulation	37.9	6.37	0	0	0	0	0	0	0	0	0	0.368711	0	0	/	0	/	0	/	0	-2	-0.0679738	/	0	/	0	/	0	/	0	/	0	/	0
A0A087X0R0	Lysine-specific demethylase 6A	KDM6A		x	3.89746	0.00258145	Transcription regulation	159.7	7.62	0.332549	0	0	0	0	0	0	0	0	0	0	0	2	0.0552944	/	0	/	0	/	0	/	0	/	0	-2	-0.0552944	/	0	/	0	/	0
F5H2P7	Zinc finger protein 26 (Fragment)	ZNF26		x	3.93589	0.00242661	Transcription regulation	17.7	5.29	0	0	0	0	0	0	0	0.234667	0	0.225023	0	0.665163	/	0	-2	-0.0275343	/	0	-2	-0.0253177	/	0	-2	-0.221221	/	0	/	0	/	0	/	0
Q8NEP9	Zinc finger protein 555	ZNF555		x	4.46395	0.00106453	Transcription regulation	73	9.04	0	0	0	0	0	0	0.224	0	0.382108	0.225023	0.169931	1.0902	-2	-0.0250881	/	0	-2	-0.0730033	-2	-0.0253177	-2	-0.0144383	-2	-0.594267	/	0	/	0	/	0	/	0
Q96ME1	F-box/LRR-repeat protein 18	FBXL18		x	2.27652	0.0446163	Ubiquitin-proteasome degradation	88.3	8.32	0	0	0.256667	0.702266	0.177906	0	0	0	0	0	0	0	/	0	/	0	2	0.032939	2	0.246588	2	0.0158254	/	0	2	0.0158254	/	0	-0.362473	-0.0171137	-2	-0.246588
C9J8Q9	Ubiquitin-conjugating enzyme E2 H (Fragment)	UBE2H		x	2.59491	0.0246145	Ubiquitin-proteasome degradation	16.9	4.46	0	0	0	0	0	0	0	0	0.552056	0.19712	0	0	/	0	/	0	-2	-0.152383	-2	-0.0194282	/	0	/	0	/	0	/	0	/	0	/	0
Q9UGK8	Secretion-regulating guanine nucleotide exchange factor	SERGEF		x	3.69485	0.00359271	Ubiquitin-proteasome degradation	49	6.46	0	0	0	0	0	0	0	0	0	0	0.454486	0	/	0	/	0	/	0	/	0	-2	-0.103279	/	0	/	0	/	0	/	0	/	0
Q5VZ89	DENN domain-containing protein 4C	DENND4C		x	2.26628	0.045488	Vesicle transport	212.6	6.83	0	0	0.337126	0.3658	0	0	0	0	0	0.19712	0	0	/	0	/	0	2	0.0568271	0.599301	0.0474764	/	0	/	0	/	0	/	0	-2	-0.0568271	-2	-0.0669046
Q9HCC9	Lateral signaling target protein 2 homolog	ZFYVE28		x	2.68878	0.0207144	Vesicle transport	96.4	5.11	0	0	0	0	0	0	0.44038	0	0	0	0	0	-2	-0.0969671	/	0	/	0	/	0	/	0	/	0	/	0	/	0	/	0	/	0
Q5JRA6	Transport and Golgi organization protein 1 homolog	MIA3		x	3.77454	0.00315191	Vesicle transport	213.6	4.84	0	0	0	0	0	0	0	0.411298	0	0	0	0	/	0	-2	-0.0845831	/	0	/	0	/	0	/	0	/	0	/	0	/	0	/	0
Q8NFH8	RalBP1-associated Eps domain-containing protein 2	REPS2		x	3.93191	0.00244216	Vesicle transport	71.5	7.65	0	0	0	0	0	0	0	0	0.407115	0	0	0	/	0	/	0	-2	-0.0828711	/	0	/	0	/	0	/	0	/	0	/	0	/	0
A8MX80	Putative UPF0607 protein ENSP00000383144	LOC100428605		x	2.26218	0.0458418		37.6	10.45	0	0	0	0	0	0	0.224	0	0	0	0.504839	0	-2	-0.0250881	/	0	/	0	/	0	-2	-0.127431	/	0	/	0	/	0	/	0	/	0
